# Supplementary material for: A homolog of methionine γ-lyase is required for biofilm development in the cyanobacterium Synechococcus elongatus
Source: World J Microbiol Biotechnol. 2025 Nov 25;41(12):475. doi: 10.1007/s11274-025-04712-0 (PMC12647202; doi:10.1007/s11274-025-04712-0)
Supplement: Supplementary file 2 — Supplementary Material 2 (XLSX 24.1 KB) [file 11274_2025_4712_MOESM2_ESM.xlsx]

## Sheet: Genetic Screen Summary
				Biofim formation in mutants		Bait
						EbsA
Column ID	UGS number	Protein names	Gene names	Single	Double	Enrichment*	p-value
Q31LH1	**pAM5227 (pRP37)	Uncharacterized protein	Synpcc7942_2068	No	Yes	448.822	0.00191077
Q31MB4	1D5	Phosphate starvation-induced protein	Synpcc7942_1775	No	Yes	165.421	0.00643842
Q31PJ1	23F7	ATP-dependent zinc metalloprotease FtsH (EC 3.4.24.-)	Synpcc7942_0998	No	Yes	121.938	1.45189e-05
P50020	15C2	Chaperone protein dnaK1 (HSP70-1)	Synpcc7942_2073	No	Yes	14.3204	5.35279e-05
Q31QA7	21D6	Uncharacterized protein	Synpcc7942_0730	No	Yes	14.0257	0.000241341
Q31PX6	22D8	Uncharacterized protein	Synpcc7942_0863	No		12.996	0.00237566
Q31P83	24E1	Uncharacterized protein	Synpcc7942_1106	No	Yes	10.8528	0.000114101
Q54763	17D9	Methionine γ-lyase, MGL (Aluminum resistance protein-like)	Synpcc7942_2562	No	No	10.7034	0.0343404
Q31RN2	18G9	ATPase	Synpcc7942_0255	No	Yes	10.1261	0.00113343
Q31NC7	2F1-H3	Uncharacterized protein	Synpcc7942_1412	No	Yes	7.83536	0.00517758
P32084	8S44-D11	Uncharacterized HIT-like protein Synpcc7942_1390 (ORF 1)	Synpcc7942_1390	No	Yes	7.1602	0.00132864
Q79N42	4G8-EEE2	ATP-binding region, ATPase-like	Synpcc7942_1813	No	Yes	6.86852	0.000809881
Q935Z1	7H1-F1	Nucleotide binding protein, PINc (PhoH)	Synpcc7942_2521	No		6.63456	0.0123803
Q79PF4	7G3-DD8	Circadian clock protein kinase KaiC (EC 2.7.11.1)	Synpcc7942_1216	No	Yes	6.49802	0.0077046
Q31RR6	10B12-D1	glk Glucokinase (EC 2.7.1.2) (Glucose kinase)	Synpcc7942_0221	No		5.73582	0.00489973
Q8GMQ9	3E9-F1	Putative glutathione peroxidase sel0033	Synpcc7942_0437	No		4.22807	0.00476853
Q31QY6	8S18-P7	Nucleoside-diphosphate-sugar epimerases-like	Synpcc7942_0501	No	Yes	3.97237	0.0366189
Q31KK9	8S12-P11	Uncharacterized protein	Synpcc7942_2380	No	Yes	3.91768	6.37881e-05
Q31PX5	22D9	Uncharacterized protein	Synpcc7942_0864	No	Yes	3.75809	0.0243602
Q31LH6	15B6	surE 5'-nucleotidase SurE (EC 3.1.3.5) (Nucleoside 5'-monophosphate phosphohydrolase)	Synpcc7942_2063	No		3.45815	0.0438924
Q31LX0	8S6-N6	Transcriptional regulator, XRE family	Synpcc7942_1919	No	Yes	3.24901	0.00615117
Q31LS4	8S7-G4	Exopolyphosphatase	Synpcc7942_1965	No	Yes	3.20428	0.0133283
Q31Q49	3H4-H4	Glutathione S-transferase	Synpcc7942_0788	No	Yes	3.11666	0.0208825
Q31Q65	9H12-B3	Chromophore lyase CpcT/CpeT	Synpcc7942_0772	No	Yes	3.03143	0.0413042
Q07948	7G12-C2	ORF1	Synpcc7942_2008	No		2.9897	0.00263561
Q31KU2	1C2-F8	tal Transaldolase (EC 2.2.1.2)	Synpcc7942_2297	No		2.90795	0.0064292
Q31PB8	8S27-A1	Uncharacterized protein	Synpcc7942_1071	No	Yes	2.8481	0.00160279
* Enrichment indicates the amout of protien in pull down experiments using extracts with the tagged protein relative to the control (non-tagged bait).
** UGS clone was not avalible and the indicated plasmid was used to inactivate Synpcc7942_2068
						K1H5_HUMAN	K1H5_HUMAN
