# Supplementary material for: A homolog of methionine γ-lyase is required for biofilm development in the cyanobacterium Synechococcus elongatus
Source: World J Microbiol Biotechnol. 2025 Nov 25;41(12):475. doi: 10.1007/s11274-025-04712-0 (PMC12647202; doi:10.1007/s11274-025-04712-0)
Supplement: Supplementary file 3 — Supplementary Material 3 (XLSX 395 KB) [file 11274_2025_4712_MOESM3_ESM.xlsx]

## Sheet: IP Enriched Proteins
							2562::Tn5/2562 biological repeats			2562::Tn5/2562::FLAG biological repeats
Protein IDs	Majority protein IDs	Protein names	Gene names	Peptides	Student's T-test p-value	Enrichment* FLAG/Cont	1	2	3	1	2	3
Q31RP6	Q31RP6	23S rRNA (Uracil-5-)-methyltransferase RumA	Synpcc7942_0241	2	0.000297088	535.245	269286	524993	116183	274459968	102320000	110540024
Q54763	Q54763	Methionine γ-lyase, MGL (Aluminum resistance protein-like)	Synpcc7942_2562	36	3.55423e-06	295.474	24632016	23381014	16519000	7395108352	6373703168	5298695168
Q31KK9	Q31KK9	Uncharacterized protein	Synpcc7942_2380	4	0.00323993	20.0483	1.5688e+06	1.5626e+06	434740	34109004	22610992	14774994
Q31QQ0	Q31QQ0	valS, Valine--tRNA ligase, EC:6.1.1.9, Valyl-tRNA synthetase, ValRS	Synpcc7942_0587	2	0.00192968	19.3525	232469	241514	74969.3	4132202	4.0746e+06	2.4168e+06
Q31P47	Q31P47	metG, Methionine--tRNA ligase, EC:6.1.1.10, Methionyl-tRNA synthetase, MetRS	Synpcc7942_1142	3	0.0164896	13.2252	259373	205928	41799	3781299	1.8603e+06	1.0649e+06
Q31S11	Q31S11	Enoyl-[acyl-carrier-protein] reductase [NADH], EC:1.3.1.9	Synpcc7942_0126	5	0.0302473	11.0594	164671	1101000	85459.4	8277296	4591400	2.074e+06
Q31K58	Q31K58	tsf, Elongation factor Ts, EF-Ts	Synpcc7942_2531	7	0.0498734	10.5983	1.0133e+06	3.4632e+06	380200	29989012	17542002	3.9418e+06
Q31QQ3	Q31QQ3	rpiA, Ribose-5-phosphate isomerase A, EC:5.3.1.6, Phosphoriboisomerase A, PRI	Synpcc7942_0584	2	0.0432618	9.22531	316896	971941	52494.1	5911897	4595001	1.8673e+06
Q31QP0	Q31QP0	menB, 1,4-dihydroxy-2-naphthoyl-CoA synthase, DHNA-CoA synthase, EC:4.1.3.36	Synpcc7942_0597	4	0.00343471	9.12844	118335	207274	124009	2.2183e+06	1.062e+06	824000
Q31PX2	Q31PX2	Uncharacterized protein	Synpcc7942_0867	1	0.00173707	8.75329	155267	148464	102595	1.536e+06	1.3436e+06	677090
Q31RK2	Q31RK2	ccmK4, Carboxysome shell protein CcmK4, Carbon dioxide-concentrating mechanism protein CcmK4	Synpcc7942_0285	4	0.0501581	8.34345	419880	575490	55586.6	3781099	3.9274e+06	1.0601e+06
Q31NM6	Q31NM6	aspS, Aspartate--tRNA(Asp/Asn) ligase, EC:6.1.1.23, Aspartyl-tRNA synthetase, AspRS, Non-discriminating aspartyl-tRNA synthetase, ND-AspRS	Synpcc7942_1313	2	0.00119009	7.84668	209875	286244	204546	2.5455e+06	1.7685e+06	1.1839e+06
Q31KI1	Q31KI1	Uncharacterized protein	Synpcc7942_2408	1	0.0296718	7.56537	344719	360404	67950.6	3076101	1.8392e+06	933290
Q31LF3	Q31LF3	Cytochrome b6-f complex subunit PetP	Synpcc7942_2086	1	0.0338542	7.55943	160914	1.0192e+06	113132	5256497	2.8485e+06	1671200
Q31L52	Q31L52	Uncharacterized protein	Synpcc7942_2187	1	0.0272937	7.46493	168670	216880	113970	1.9335e+06	1.4234e+06	371980
Q31RY4	Q31RY4	DUF3134 domain-containing protein	Synpcc7942_0153	1	0.0369191	7.22253	930560	244850	59752.5	2630901	3.9842e+06	2.3059e+06
Q31KZ5	Q31KZ5	ribH, 6,7-dimethyl-8-ribityllumazine synthase, DMRL synthase, LS, Lumazine synthase, EC:2.5.1.78	Synpcc7942_2244	4	0.0331735	7.10313	251001	1.1738e+06	107734	4877397	3937800	2.0706e+06
Q31SB9	Q31SB9	glyS, Glycine--tRNA ligase beta subunit, EC:6.1.1.14, Glycyl-tRNA synthetase beta subunit, GlyRS	Synpcc7942_0018	4	0.024902	6.89047	117850	471063	87435.9	2.5688e+06	1.1726e+06	918960
Q31KX8	Q31KX8	Periplasmic divalent cation tolerance protein	Synpcc7942_2261	4	0.00388184	6.7763	2.8915e+06	7.629e+06	3.7544e+06	40688996	32348020	23693998
Q31RG0	Q31RG0	Allophycocyanin alpha chain	Synpcc7942_0327	9	0.0386804	6.45177	32450008	67222968	10113996	362400128	241579904	104339984
Q31NE2	Q31NE2	Uncharacterized protein	Synpcc7942_1397	4	0.0199952	6.41555	1.4258e+06	1841301	333120	9889805	7095798	6111797
Q9Z3G5	Q9Z3G5	nblB, PBS lyase HEAT-like repeat, Phycocyanin alpha phycocyanobilin lyase related protein NblB	Synpcc7942_1823	8	0.0131134	6.33158	2090301	3210101	860180	18713000	11950998	8.3422e+06
Q31QH2	Q31QH2	Creatininase	Synpcc7942_0665	2	0.00306704	5.87528	799620	1.0947e+06	478230	5.4252e+06	5.1106e+06	3.4036e+06
Q31KU2	Q31KU2	tal, Transaldolase, EC:2.2.1.2	Synpcc7942_2297	7	0.0356675	5.84281	1.8991e+06	5222099	720540	22697010	14670004	8450799
Q31PD2	Q31PD2	thiE, Thiamine-phosphate synthase, TP synthase, TPS, EC:2.5.1.3, Thiamine-phosphate pyrophosphorylase, TMP pyrophosphorylase, TMP-PPase	Synpcc7942_1057	10	0.00811164	5.42206	1.0458e+06	3.5986e+06	1736199	12436992	9499000	12660006
Q31NJ7	Q31NJ7	gmd, GDP-mannose 4,6-dehydratase, EC:4.2.1.47, GDP-D-mannose dehydratase	Synpcc7942_1342	6	0.0357011	5.37602	1.5736e+06	3.9275e+06	980660	18919996	10713994	5.2121e+06
P42079	P42079	rpoC1, DNA-directed RNA polymerase subunit gamma, RNAP subunit gamma, EC:2.7.7.6, RNA polymerase subunit gamma, Transcriptase subunit gamma	Synpcc7942_1523	6	0.0288141	5.32123	436750	659310	229760	3514101	2.5515e+06	989390
P0A3F4	P0A3F4	glnB, Nitrogen regulatory protein P-II, PII signal transducing protein	Synpcc7942_0321	7	0.0401318	5.17137	8922402	14360003	2.4885e+06	63057968	46656984	23556006
Q31S19	Q31S19	gatB, Aspartyl/glutamyl-tRNA(Asn/Gln) amidotransferase subunit B, Asp/Glu-ADT subunit B, EC:6.3.5.-	Synpcc7942_0118	6	0.0459346	5.13388	366730	839170	163960	4.1222e+06	1.7082e+06	1.2023e+06
Q31M00	Q31M00	Uncharacterized protein	Synpcc7942_1889	2	0.00888384	5.03636	217148	117475	78593.6	912530	692840	475740
Q31QN3	Q31QN3	rpe, Ribulose-phosphate 3-epimerase, EC:5.1.3.1	Synpcc7942_0604	4	0.00479484	4.89388	2365700	3.1655e+06	2.6461e+06	19668992	12256006	8.0937e+06
Q54774	Q54774	6-carboxy-5,6,7,8-tetrahydropterin synthase, EC:4.-.-.-	Synpcc7942_1953	2	0.0441777	4.81815	138406	889810	152651	2.8585e+06	1.622e+06	1.2091e+06
Q31PM4	Q31PM4	3'(2'),5'-bisphosphate nucleotidase, EC:3.1.3.7	Synpcc7942_0965	2	0.0074389	4.72907	159409	219877	83181.5	838039	815910	533090
Q31NF6	Q31NF6	ppa, Inorganic pyrophosphatase, EC:3.6.1.1, Pyrophosphate phospho-hydrolase, PPase	Synpcc7942_1383	8	0.0395696	4.70066	9803496	18934010	3.0004e+06	62624040	55904964	30659992
Q31K06	Q31K06	DUF3386 domain-containing protein	Synpcc7942_2583	2	0.00155594	4.48008	503460	747600	958230	3.747e+06	3.1671e+06	2.9837e+06
Q31MQ7	Q31MQ7	Uncharacterized protein	Synpcc7942_1632	3	0.00103059	4.41199	763040	828980	643660	3.6933e+06	2359999	3.8105e+06
Q31QS2	Q31QS2	FHA domain containing protein	Synpcc7942_0565	3	0.00896017	4.27413	915700	1.4722e+06	592170	5769498	3.6575e+06	3.3102e+06
Q31M24	Q31M24	nadK, NAD kinase, EC:2.7.1.23, ATP-dependent NAD kinase	Synpcc7942_1865	2	0.00450126	4.18189	172537	293470	168878	962829	1.0781e+06	614090
P16954	P16954	glgB, 1,4-alpha-glucan branching enzyme GlgB, EC:2.4.1.18, 1,4-alpha-D-glucan:1,4-alpha-D-glucan 6-glucosyl-transferase, Alpha-(1->4)-glucan branching enzyme, Glycogen branching enzyme, BE	Synpcc7942_1085	6	0.0341535	4.02379	734370	1.0977e+06	575090	4.5301e+06	3.7743e+06	1.3815e+06
Q31QQ1	Q31QQ1	Calcineurin-like phosphoesterase domain-containing protein	Synpcc7942_0586	3	0.0365721	3.78667	103206	506220	129422	980551	1.0927e+06	724520
Q31S58	Q31S58	Single-stranded DNA-binding protein	Synpcc7942_0079	5	0.0425315	3.66078	2.2325e+06	3.644e+06	949830	10791998	9477700	4719998
Q54761	Q54761	accB, Biotin carboxyl carrier protein of acetyl-CoA carboxylase	Synpcc7942_2564	3	0.0487085	3.65304	9734696	15547000	2.7396e+06	43539976	31116988	27706012
Q31QJ2	Q31QJ2	hemL, Glutamate-1-semialdehyde 2,1-aminomutase, GSA, EC:5.4.3.8, Glutamate-1-semialdehyde aminotransferase, GSA-AT	Synpcc7942_0645	9	0.0406605	3.40357	1.6102e+06	3.0698e+06	836950	8.3238e+06	6.6135e+06	3.84e+06
Q31NM0	Q31NM0	pyrR, Bifunctional protein PyrR, Pyrimidine operon regulatory protein, Uracil phosphoribosyltransferase, UPRTase, EC:2.4.2.9	Synpcc7942_1319	3	0.0193475	3.29084	1551499	1.7389e+06	745320	6.1597e+06	3.5695e+06	3.5517e+06
Q31QC4	Q31QC4	ispG, 4-hydroxy-3-methylbut-2-en-1-yl diphosphate synthase (ferredoxin), EC:1.17.7.1, 1-hydroxy-2-methyl-2-(E)-butenyl 4-diphosphate synthase	Synpcc7942_0713	6	0.0350175	3.18983	725490	2144400	620110	4.2237e+06	2.7278e+06	4181000
Q31S66	Q31S66	Pleiotropic regulatory protein-like	Synpcc7942_0071	22	0.0236124	3.03513	102959944	119810080	51313968	370789792	265569856	195520112
Q31LW9	Q31LW9	leuS, Leucine--tRNA ligase, EC:6.1.1.4, Leucyl-tRNA synthetase, LeuRS	Synpcc7942_1920	2	0.039859	3.0248	138361	282048	156026	920410	467050	356140
O50209	O50209	apcF, Allophycocyanin, beta subunit, Phycobilisome core component	Synpcc7942_2158	6	0.0453442	3.00027	2.9365e+06	4.7473e+06	1625199	12860995	9496401	5572101
Q31PM2	Q31PM2	hemC, Porphobilinogen deaminase, PBG, EC:2.5.1.61, Hydroxymethylbilane synthase, HMBS, Pre-uroporphyrinogen synthase	Synpcc7942_0967	22	0.0499861	2.96958	24683000	42227020	10329999	95133016	78396040	55840996
Q31MF9	Q31MF9	Thioredoxin domain-containing protein	Synpcc7942_1730	5	0.0325797	2.83499	4.0907e+06	6.3915e+06	2.8759e+06	15147008	15133997	7589100
Q31MN0	Q31MN0	Nitroreductase	Synpcc7942_1659	5	0.0104724	2.78894	4150500	3.58e+06	2.2301e+06	11624005	7392597	8762899
Q31M58	Q31M58	IMP dehydrogenase related 2	Synpcc7942_1831	20	0.0424265	2.75524	7.667e+06	10483001	4.521e+06	29529016	20165004	12769995
Q31RH0;Q31RG9	Q31RH0	Uncharacterized protein	Synpcc7942_0317	2	0.043685	2.71765	1.0104e+06	913140	446560	2.6624e+06	2.4956e+06	1.2831e+06
Q31R14	Q31R14	NADH:flavin oxidoreductases Old Yellow Enzyme family-like	Synpcc7942_0473	12	0.0127567	2.59891	3.5534e+06	4882300	2.9264e+06	13236008	8468896	7.8242e+06
Q31RI6	Q31RI6	Single-stranded DNA-binding protein, SSB	Synpcc7942_0301	2	0.0472019	2.47716	2.4285e+06	3.0048e+06	1.1823e+06	7.3106e+06	5142100	3935198
Q31M29	Q31M29	Two component transcriptional regulator, LuxR family	Synpcc7942_1860	6	0.00330894	2.41264	1.7905e+06	2.1635e+06	1477900	5040398	4.3554e+06	3.7094e+06
Q31N17	Q31N17	rpoB, DNA-directed RNA polymerase subunit beta, RNAP subunit beta, EC:2.7.7.6, RNA polymerase subunit beta, Transcriptase subunit beta	Synpcc7942_1522	5	0.0437681	2.40637	1001700	1.709e+06	933880	4.2822e+06	2.4983e+06	1.9897e+06
Q935Y0	Q935Y0	Translation initiation factor IF-1	Synpcc7942_2510	3	0.0313128	2.36418	4.5798e+06	5.4091e+06	2.6759e+06	12800995	9918599	7222301
Q31MX8	Q31MX8	Uncharacterized protein	Synpcc7942_1561	7	0.0176979	2.22078	14810001	14872002	14505995	28173010	24032988	45926020
Q31PB8	Q31PB8	BFN domain-containing protein	Synpcc7942_1071	2	0.0173259	2.16669	766660	1.1961e+06	706190	2.4004e+06	1.689e+06	1.6934e+06
Q31LL9	Q31LL9	infB, Translation initiation factor IF-2	Synpcc7942_2020	3	0.0340628	2.00654	1.3662e+06	1.7808e+06	899120	2.9027e+06	3.0744e+06	2.1416e+06
* Enrichment indicates the amout of protien in pull down from extracts with the tagged protein relative to the control (non-tagged bait).

## Sheet: STRING
#category	term ID	term description	observed gene count	background gene count	strength	signal	false discovery rate	matching proteins in your network (IDs)	matching proteins in your network (labels)
GO Process	GO:0009059	Macromolecule biosynthetic process	13	158	0.55	0.4	0.0155	1140.Synpcc7942_0018,1140.Synpcc7942_0118,1140.Synpcc7942_0587,1140.Synpcc7942_1085,1140.Synpcc7942_1142,1140.Synpcc7942_1313,1140.Synpcc7942_1522,1140.Synpcc7942_1523,1140.Synpcc7942_1889,1140.Synpcc7942_1920,1140.Synpcc7942_2020,1140.Synpcc7942_2510,1140.Synpcc7942_2531	glyS,gatB,valS,glgB,metG,aspS,rpoB,rpoC1,ABB57919.1,leuS,infB,SEB0016,tsf
GO Process	GO:0044237	Cellular metabolic process	36	850	0.27	0.3	0.0155	1140.Synpcc7942_0018,1140.Synpcc7942_0118,1140.Synpcc7942_0126,1140.Synpcc7942_0241,1140.Synpcc7942_0285,1140.Synpcc7942_0301,1140.Synpcc7942_0327,1140.Synpcc7942_0584,1140.Synpcc7942_0587,1140.Synpcc7942_0597,1140.Synpcc7942_0604,1140.Synpcc7942_0645,1140.Synpcc7942_0713,1140.Synpcc7942_0965,1140.Synpcc7942_0967,1140.Synpcc7942_1057,1140.Synpcc7942_1071,1140.Synpcc7942_1085,1140.Synpcc7942_1142,…	glyS,gatB,ABB56158.1,ABB56273.1,ABB56317.1,ABB56333.1,ABB56359.1,rpiA,valS,menB,ABB56636.1,hemL,ispG,ABB56995.1,hemC,thiE,ABB57101.1,glgB,metG,aspS,gmd,ppa,rpoB,rpoC1,ABB57861.1,nadK,ABB57919.1,leuS,ABB57983.1,infB,apcF,ribH,tal,SEB0016,tsf,accB
GO Process	GO:0044249	Cellular biosynthetic process	25	462	0.37	0.33	0.0155	1140.Synpcc7942_0018,1140.Synpcc7942_0118,1140.Synpcc7942_0126,1140.Synpcc7942_0587,1140.Synpcc7942_0597,1140.Synpcc7942_0645,1140.Synpcc7942_0713,1140.Synpcc7942_0965,1140.Synpcc7942_0967,1140.Synpcc7942_1057,1140.Synpcc7942_1085,1140.Synpcc7942_1142,1140.Synpcc7942_1313,1140.Synpcc7942_1522,1140.Synpcc7942_1523,1140.Synpcc7942_1831,1140.Synpcc7942_1865,1140.Synpcc7942_1889,1140.Synpcc7942_1920,…	glyS,gatB,ABB56158.1,valS,menB,hemL,ispG,ABB56995.1,hemC,thiE,glgB,metG,aspS,rpoB,rpoC1,ABB57861.1,nadK,ABB57919.1,leuS,ABB57983.1,infB,ribH,SEB0016,tsf,accB
GO Process	GO:1901576	Organic substance biosynthetic process	25	470	0.36	0.33	0.0155	1140.Synpcc7942_0018,1140.Synpcc7942_0118,1140.Synpcc7942_0126,1140.Synpcc7942_0587,1140.Synpcc7942_0597,1140.Synpcc7942_0645,1140.Synpcc7942_0713,1140.Synpcc7942_0965,1140.Synpcc7942_0967,1140.Synpcc7942_1057,1140.Synpcc7942_1085,1140.Synpcc7942_1142,1140.Synpcc7942_1313,1140.Synpcc7942_1522,1140.Synpcc7942_1523,1140.Synpcc7942_1831,1140.Synpcc7942_1865,1140.Synpcc7942_1889,1140.Synpcc7942_1920,…	glyS,gatB,ABB56158.1,valS,menB,hemL,ispG,ABB56995.1,hemC,thiE,glgB,metG,aspS,rpoB,rpoC1,ABB57861.1,nadK,ABB57919.1,leuS,ABB57983.1,infB,ribH,SEB0016,tsf,accB
GO Process	GO:0006739	NADP metabolic process	4	8	1.34	0.55	0.0174	1140.Synpcc7942_0584,1140.Synpcc7942_0604,1140.Synpcc7942_1865,1140.Synpcc7942_2297	rpiA,ABB56636.1,nadK,tal
GO Process	GO:0034645	Cellular macromolecule biosynthetic process	11	124	0.59	0.38	0.0223	1140.Synpcc7942_0018,1140.Synpcc7942_0118,1140.Synpcc7942_0587,1140.Synpcc7942_1085,1140.Synpcc7942_1142,1140.Synpcc7942_1313,1140.Synpcc7942_1889,1140.Synpcc7942_1920,1140.Synpcc7942_2020,1140.Synpcc7942_2510,1140.Synpcc7942_2531	glyS,gatB,valS,glgB,metG,aspS,ABB57919.1,leuS,infB,SEB0016,tsf
GO Process	GO:0044271	Cellular nitrogen compound biosynthetic process	18	306	0.41	0.33	0.0223	1140.Synpcc7942_0018,1140.Synpcc7942_0118,1140.Synpcc7942_0587,1140.Synpcc7942_0645,1140.Synpcc7942_0967,1140.Synpcc7942_1057,1140.Synpcc7942_1142,1140.Synpcc7942_1313,1140.Synpcc7942_1522,1140.Synpcc7942_1523,1140.Synpcc7942_1831,1140.Synpcc7942_1865,1140.Synpcc7942_1920,1140.Synpcc7942_1953,1140.Synpcc7942_2020,1140.Synpcc7942_2244,1140.Synpcc7942_2510,1140.Synpcc7942_2531	glyS,gatB,valS,hemL,hemC,thiE,metG,aspS,rpoB,rpoC1,ABB57861.1,nadK,leuS,ABB57983.1,infB,ribH,SEB0016,tsf
GO Process	GO:0006418	tRNA aminoacylation for protein translation	5	22	1	0.45	0.0286	1140.Synpcc7942_0018,1140.Synpcc7942_0587,1140.Synpcc7942_1142,1140.Synpcc7942_1313,1140.Synpcc7942_1920	glyS,valS,metG,aspS,leuS
GO Process	GO:0071704	Organic substance metabolic process	33	838	0.23	0.26	0.0286	1140.Synpcc7942_0018,1140.Synpcc7942_0118,1140.Synpcc7942_0126,1140.Synpcc7942_0241,1140.Synpcc7942_0285,1140.Synpcc7942_0301,1140.Synpcc7942_0584,1140.Synpcc7942_0587,1140.Synpcc7942_0597,1140.Synpcc7942_0604,1140.Synpcc7942_0645,1140.Synpcc7942_0713,1140.Synpcc7942_0965,1140.Synpcc7942_0967,1140.Synpcc7942_1057,1140.Synpcc7942_1071,1140.Synpcc7942_1085,1140.Synpcc7942_1142,1140.Synpcc7942_1313,…	glyS,gatB,ABB56158.1,ABB56273.1,ABB56317.1,ABB56333.1,rpiA,valS,menB,ABB56636.1,hemL,ispG,ABB56995.1,hemC,thiE,ABB57101.1,glgB,metG,aspS,gmd,rpoB,rpoC1,ABB57861.1,nadK,ABB57919.1,leuS,ABB57983.1,infB,ribH,tal,SEB0016,tsf,accB
GO Process	GO:0006412	Translation	9	96	0.61	0.35	0.0355	1140.Synpcc7942_0018,1140.Synpcc7942_0118,1140.Synpcc7942_0587,1140.Synpcc7942_1142,1140.Synpcc7942_1313,1140.Synpcc7942_1920,1140.Synpcc7942_2020,1140.Synpcc7942_2510,1140.Synpcc7942_2531	glyS,gatB,valS,metG,aspS,leuS,infB,SEB0016,tsf
GO Process	GO:0009987	Cellular process	38	1091	0.18	0.23	0.047	1140.Synpcc7942_0018,1140.Synpcc7942_0118,1140.Synpcc7942_0126,1140.Synpcc7942_0241,1140.Synpcc7942_0285,1140.Synpcc7942_0301,1140.Synpcc7942_0327,1140.Synpcc7942_0584,1140.Synpcc7942_0587,1140.Synpcc7942_0597,1140.Synpcc7942_0604,1140.Synpcc7942_0645,1140.Synpcc7942_0713,1140.Synpcc7942_0965,1140.Synpcc7942_0967,1140.Synpcc7942_1057,1140.Synpcc7942_1071,1140.Synpcc7942_1085,1140.Synpcc7942_1142,…	glyS,gatB,ABB56158.1,ABB56273.1,ABB56317.1,ABB56333.1,ABB56359.1,rpiA,valS,menB,ABB56636.1,hemL,ispG,ABB56995.1,hemC,thiE,ABB57101.1,glgB,metG,aspS,gmd,ppa,rpoB,rpoC1,ABB57760.1,ABB57861.1,ABB57890.1,nadK,ABB57919.1,leuS,ABB57983.1,infB,apcF,ribH,tal,SEB0016,tsf,accB
GO Process	GO:0006098	Pentose-phosphate shunt	3	6	1.34	0.42	0.0484	1140.Synpcc7942_0584,1140.Synpcc7942_0604,1140.Synpcc7942_2297	rpiA,ABB56636.1,tal
GO Process	GO:0034641	Cellular nitrogen compound metabolic process	22	481	0.3	0.26	0.0484	1140.Synpcc7942_0018,1140.Synpcc7942_0118,1140.Synpcc7942_0241,1140.Synpcc7942_0301,1140.Synpcc7942_0587,1140.Synpcc7942_0645,1140.Synpcc7942_0967,1140.Synpcc7942_1057,1140.Synpcc7942_1071,1140.Synpcc7942_1142,1140.Synpcc7942_1313,1140.Synpcc7942_1342,1140.Synpcc7942_1522,1140.Synpcc7942_1523,1140.Synpcc7942_1831,1140.Synpcc7942_1865,1140.Synpcc7942_1920,1140.Synpcc7942_1953,1140.Synpcc7942_2020,…	glyS,gatB,ABB56273.1,ABB56333.1,valS,hemL,hemC,thiE,ABB57101.1,metG,aspS,gmd,rpoB,rpoC1,ABB57861.1,nadK,leuS,ABB57983.1,infB,ribH,SEB0016,tsf
STRING clusters	CL:340	Aminoacyl-tRNA biosynthesis	6	24	1.04	0.48	0.0219	1140.Synpcc7942_0018,1140.Synpcc7942_0118,1140.Synpcc7942_0587,1140.Synpcc7942_1142,1140.Synpcc7942_1313,1140.Synpcc7942_1920	glyS,gatB,valS,metG,aspS,leuS
STRING clusters	CL:100	Translation, and ATP synthesis	12	144	0.56	0.34	0.0352	1140.Synpcc7942_0018,1140.Synpcc7942_0118,1140.Synpcc7942_0587,1140.Synpcc7942_1142,1140.Synpcc7942_1313,1140.Synpcc7942_1383,1140.Synpcc7942_1522,1140.Synpcc7942_1523,1140.Synpcc7942_1920,1140.Synpcc7942_2020,1140.Synpcc7942_2510,1140.Synpcc7942_2531	glyS,gatB,valS,metG,aspS,ppa,rpoB,rpoC1,leuS,infB,SEB0016,tsf
STRING clusters	CL:342	Aminoacyl-tRNA biosynthesis	5	19	1.06	0.43	0.0352	1140.Synpcc7942_0118,1140.Synpcc7942_0587,1140.Synpcc7942_1142,1140.Synpcc7942_1313,1140.Synpcc7942_1920	gatB,valS,metG,aspS,leuS
KEGG	syf00970	Aminoacyl-tRNA biosynthesis	6	25	1.02	0.63	0.0049	1140.Synpcc7942_0018,1140.Synpcc7942_0118,1140.Synpcc7942_0587,1140.Synpcc7942_1142,1140.Synpcc7942_1313,1140.Synpcc7942_1920	glyS,gatB,valS,metG,aspS,leuS
KEGG	syf01100	Metabolic pathways	24	551	0.28	0.26	0.0416	1140.Synpcc7942_0118,1140.Synpcc7942_0126,1140.Synpcc7942_0327,1140.Synpcc7942_0584,1140.Synpcc7942_0586,1140.Synpcc7942_0597,1140.Synpcc7942_0604,1140.Synpcc7942_0645,1140.Synpcc7942_0713,1140.Synpcc7942_0965,1140.Synpcc7942_0967,1140.Synpcc7942_1057,1140.Synpcc7942_1085,1140.Synpcc7942_1142,1140.Synpcc7942_1319,1140.Synpcc7942_1342,1140.Synpcc7942_1831,1140.Synpcc7942_1865,1140.Synpcc7942_1889,…	gatB,ABB56158.1,ABB56359.1,rpiA,cpdA,menB,ABB56636.1,hemL,ispG,ABB56995.1,hemC,thiE,glgB,metG,pyrR,gmd,ABB57861.1,nadK,ABB57919.1,ABB57983.1,apcF,ribH,tal,accB
UniProt Keywords	KW-0648	Protein biosynthesis	9	41	0.98	0.88	0.00021	1140.Synpcc7942_0018,1140.Synpcc7942_0118,1140.Synpcc7942_0587,1140.Synpcc7942_1142,1140.Synpcc7942_1313,1140.Synpcc7942_1920,1140.Synpcc7942_2020,1140.Synpcc7942_2510,1140.Synpcc7942_2531	glyS,gatB,valS,metG,aspS,leuS,infB,SEB0016,tsf
UniProt Keywords	KW-0030	Aminoacyl-tRNA synthetase	5	22	1	0.45	0.0291	1140.Synpcc7942_0018,1140.Synpcc7942_0587,1140.Synpcc7942_1142,1140.Synpcc7942_1313,1140.Synpcc7942_1920	glyS,valS,metG,aspS,leuS

## Sheet: All data
						2562::Tn5/2562 biological repeats			2562::Tn5/2562::FLAG biological repeats
Protein IDs	Majority protein IDs	Fasta headers	Peptides	Student's T-test p-value	Fold change FLAG/Cont	1	2	3	1	2	3	Razor + unique peptides	Unique peptides	Sequence coverage [%]	Unique + razor sequence coverage [%]	Unique sequence coverage [%]	Mol. weight [kDa]
Q31RP6	Q31RP6	tr|Q31RP6|Q31RP6_SYNE7 23S rRNA (Uracil-5-)-methyltransferase RumA OS=Synechococcus elongatus (strain PCC 7942 / FACHB-805) OX=1140 GN=Synpcc7942_0241 PE=3 SV=1	2	0.000297088	535.245	269286	524993	116183	274459968	102320000	110540024	2	2	4.8	4.8	4.8	50.419
Q54763	Q54763	tr|Q54763|Q54763_SYNE7 Aluminum resistance protein-like OS=Synechococcus elongatus (strain PCC 7942 / FACHB-805) OX=1140 GN=Synpcc7942_2562 PE=4 SV=2	36	3.55423e-06	295.474	24632016	23381014	16519000	7395108352	6373703168	5298695168	36	36	86.8	86.8	86.8	43.527
Q31KK9	Q31KK9	tr|Q31KK9|Q31KK9_SYNE7 Uncharacterized protein OS=Synechococcus elongatus (strain PCC 7942 / FACHB-805) OX=1140 GN=Synpcc7942_2380 PE=4 SV=1	4	0.00323993	20.0483	1.5688e+06	1.5626e+06	434740	34109004	22610992	14774994	4	4	33.1	33.1	33.1	15.06
P01868;P20759	P01868	CON|P01868|IGHG1_MOUSE Ig gamma-1 chain C region secreted form OS=Mus musculus GN=Ighg1 PE=1 SV=1	11	0.00209776	19.419	31300018	34195016	8886696	488269984	423059776	533089792	11	11	47.2	47.2	47.2	35.704
Q31QQ0	Q31QQ0	tr|Q31QQ0|Q31QQ0_SYNE7 Valine--tRNA ligase OS=Synechococcus elongatus (strain PCC 7942 / FACHB-805) OX=1140 GN=valS PE=3 SV=1	2	0.00192968	19.3525	232469	241514	74969.3	4132202	4.0746e+06	2.4168e+06	2	2	3.3	3.3	3.3	102.99
Q31NL7	Q31NL7	sp|Q31NL7|PSAE_SYNE7 Photosystem I reaction center subunit IV OS=Synechococcus elongatus (strain PCC 7942 / FACHB-805) OX=1140 GN=psaE PE=1 SV=1	1	0.0772694	17.2434	1.2642e+06	914770	81369.8	32461980	3.3769e+06	3.1371e+06	1	1	40	40	40	8.1381
Q31P47	Q31P47	tr|Q31P47|Q31P47_SYNE7 Methionine--tRNA ligase OS=Synechococcus elongatus (strain PCC 7942 / FACHB-805) OX=1140 GN=metG PE=3 SV=1	3	0.0164896	13.2252	259373	205928	41799	3781299	1.8603e+06	1.0649e+06	3	3	7.6	7.6	7.6	59.882
Q31S11	Q31S11	tr|Q31S11|Q31S11_SYNE7 Enoyl-[acyl-carrier-protein] reductase [NADH] OS=Synechococcus elongatus (strain PCC 7942 / FACHB-805) OX=1140 GN=Synpcc7942_0126 PE=3 SV=1	5	0.0302473	11.0594	164671	1101000	85459.4	8277296	4591400	2.074e+06	5	5	27.5	27.5	27.5	27.383
Q31K58	Q31K58	sp|Q31K58|EFTS_SYNE7 Elongation factor Ts OS=Synechococcus elongatus (strain PCC 7942 / FACHB-805) OX=1140 GN=tsf PE=3 SV=1	7	0.0498734	10.5983	1.0133e+06	3.4632e+06	380200	29989012	17542002	3.9418e+06	7	7	42.1	42.1	42.1	24.282
Q31QQ3	Q31QQ3	tr|Q31QQ3|Q31QQ3_SYNE7 Ribose-5-phosphate isomerase A OS=Synechococcus elongatus (strain PCC 7942 / FACHB-805) OX=1140 GN=rpiA PE=3 SV=1	2	0.0432618	9.22531	316896	971941	52494.1	5911897	4595001	1.8673e+06	2	2	15.4	15.4	15.4	25.878
Q31QP0	Q31QP0	tr|Q31QP0|Q31QP0_SYNE7 1,4-dihydroxy-2-naphthoyl-CoA synthase OS=Synechococcus elongatus (strain PCC 7942 / FACHB-805) OX=1140 GN=menB PE=3 SV=1	4	0.00343471	9.12844	118335	207274	124009	2.2183e+06	1.062e+06	824000	4	4	14.3	14.3	14.3	30.679
Q31PX2	Q31PX2	tr|Q31PX2|Q31PX2_SYNE7 Uncharacterized protein OS=Synechococcus elongatus (strain PCC 7942 / FACHB-805) OX=1140 GN=Synpcc7942_0867 PE=4 SV=1	1	0.00173707	8.75329	155267	148464	102595	1.536e+06	1.3436e+06	677090	1	1	6.3	6.3	6.3	12.629
Q31NB2	Q31NB2	sp|Q31NB2|RBS_SYNE7 Ribulose bisphosphate carboxylase small chain OS=Synechococcus elongatus (strain PCC 7942 / FACHB-805) OX=1140 GN=ccbS PE=1 SV=1	6	0.092045	8.65734	2.6373e+06	5452998	308420	35752984	32094982	4.8626e+06	6	6	48.6	48.6	48.6	13.333
Q31RK2	Q31RK2	sp|Q31RK2|CCMK4_SYNE7 Carboxysome shell protein CcmK4 OS=Synechococcus elongatus (strain PCC 7942 / FACHB-805) OX=1140 GN=ccmK4 PE=1 SV=1	4	0.0501581	8.34345	419880	575490	55586.6	3781099	3.9274e+06	1.0601e+06	4	4	48.7	48.7	48.7	11.945
Q31NM6	Q31NM6	sp|Q31NM6|SYDND_SYNE7 Aspartate--tRNA(Asp/Asn) ligase OS=Synechococcus elongatus (strain PCC 7942 / FACHB-805) OX=1140 GN=aspS PE=3 SV=1	2	0.00119009	7.84668	209875	286244	204546	2.5455e+06	1.7685e+06	1.1839e+06	2	2	4.2	4.2	4.2	68.094
Q31KI1	Q31KI1	tr|Q31KI1|Q31KI1_SYNE7 Uncharacterized protein OS=Synechococcus elongatus (strain PCC 7942 / FACHB-805) OX=1140 GN=Synpcc7942_2408 PE=4 SV=1	1	0.0296718	7.56537	344719	360404	67950.6	3076101	1.8392e+06	933290	1	1	6.2	6.2	6.2	13.687
Q31LF3	Q31LF3	tr|Q31LF3|Q31LF3_SYNE7 Uncharacterized protein OS=Synechococcus elongatus (strain PCC 7942 / FACHB-805) OX=1140 GN=Synpcc7942_2086 PE=4 SV=1	1	0.0338542	7.55943	160914	1.0192e+06	113132	5256497	2.8485e+06	1671200	1	1	15.2	15.2	15.2	7.5036
Q31P83	Q31P83	tr|Q31P83|Q31P83_SYNE7 Uncharacterized protein OS=Synechococcus elongatus (strain PCC 7942 / FACHB-805) OX=1140 GN=Synpcc7942_1106 PE=4 SV=1	3	0.0529578	7.5249	469600	234588	50458.9	3.6113e+06	1264400	802940	3	3	34.6	34.6	34.6	18.015
Q31QE9	Q31QE9	tr|Q31QE9|Q31QE9_SYNE7 Transcriptional regulator, ArsR family OS=Synechococcus elongatus (strain PCC 7942 / FACHB-805) OX=1140 GN=Synpcc7942_0688 PE=4 SV=1	5	0.10673	7.48679	816910	1.2404e+06	88214	9161300	5.7982e+06	1.1036e+06	5	5	61.6	61.6	61.6	12.671
Q31L52	Q31L52	tr|Q31L52|Q31L52_SYNE7 Uncharacterized protein OS=Synechococcus elongatus (strain PCC 7942 / FACHB-805) OX=1140 GN=Synpcc7942_2187 PE=4 SV=1	1	0.0272937	7.46493	168670	216880	113970	1.9335e+06	1.4234e+06	371980	1	1	5.2	5.2	5.2	14.726
Q31RY4	Q31RY4	tr|Q31RY4|Q31RY4_SYNE7 Uncharacterized protein OS=Synechococcus elongatus (strain PCC 7942 / FACHB-805) OX=1140 GN=Synpcc7942_0153 PE=4 SV=1	1	0.0369191	7.22253	930560	244850	59752.5	2630901	3.9842e+06	2.3059e+06	1	1	25.8	25.8	25.8	10.407
P06539	P06539	sp|P06539|PHCB_SYNE7 C-phycocyanin beta subunit OS=Synechococcus elongatus (strain PCC 7942 / FACHB-805) OX=1140 GN=cpcB1 PE=1 SV=2	12	0.0701946	7.21396	10420999	21968996	4.1909e+06	181080080	59062016	23751014	12	12	61.3	61.3	61.3	18.27
Q31KZ5	Q31KZ5	sp|Q31KZ5|RISB_SYNE7 6,7-dimethyl-8-ribityllumazine synthase OS=Synechococcus elongatus (strain PCC 7942 / FACHB-805) OX=1140 GN=ribH PE=3 SV=1	4	0.0331735	7.10313	251001	1.1738e+06	107734	4877397	3937800	2.0706e+06	4	4	24.9	24.9	24.9	19.333
Q31SB9	Q31SB9	tr|Q31SB9|Q31SB9_SYNE7 Glycine--tRNA ligase beta subunit OS=Synechococcus elongatus (strain PCC 7942 / FACHB-805) OX=1140 GN=glyS PE=3 SV=1	4	0.024902	6.89047	117850	471063	87435.9	2.5688e+06	1.1726e+06	918960	4	4	5.9	5.9	5.9	79.193
Q59943	Q59943	sp|Q59943|F16PA_SYNE7 Fructose-1,6-bisphosphatase class 1 OS=Synechococcus elongatus (strain PCC 7942 / FACHB-805) OX=1140 GN=fbp PE=1 SV=2	3	0.128991	6.86869	706980	990610	39115.8	7865195	3.0557e+06	1.008e+06	3	3	13.4	13.4	13.4	38.172
Q31KX8	Q31KX8	tr|Q31KX8|Q31KX8_SYNE7 Periplasmic divalent cation tolerance protein OS=Synechococcus elongatus (strain PCC 7942 / FACHB-805) OX=1140 GN=Synpcc7942_2261 PE=1 SV=1	4	0.00388184	6.7763	2.8915e+06	7.629e+06	3.7544e+06	40688996	32348020	23693998	4	4	26.5	26.5	26.5	12.486
Q31RG0	Q31RG0	tr|Q31RG0|Q31RG0_SYNE7 Allophycocyanin alpha chain OS=Synechococcus elongatus (strain PCC 7942 / FACHB-805) OX=1140 GN=Synpcc7942_0327 PE=1 SV=1	9	0.0386804	6.45177	32450008	67222968	10113996	362400128	241579904	104339984	9	8	65.2	65.2	60.9	17.422
Q31NE2	Q31NE2	tr|Q31NE2|Q31NE2_SYNE7 Uncharacterized protein OS=Synechococcus elongatus (strain PCC 7942 / FACHB-805) OX=1140 GN=Synpcc7942_1397 PE=4 SV=1	4	0.0199952	6.41555	1.4258e+06	1841301	333120	9889805	7095798	6111797	4	4	24.7	24.7	24.7	45.947
Q31LL0	Q31LL0	sp|Q31LL0|G6PI_SYNE7 Glucose-6-phosphate isomerase OS=Synechococcus elongatus (strain PCC 7942 / FACHB-805) OX=1140 GN=pgi PE=3 SV=1	3	0.139296	6.38628	275384	136030	81756.2	1.82e+06	1.1782e+06	151325	3	3	6.6	6.6	6.6	57.794
Q9Z3G5	Q9Z3G5	tr|Q9Z3G5|Q9Z3G5_SYNE7 PBS lyase HEAT-like repeat OS=Synechococcus elongatus (strain PCC 7942 / FACHB-805) OX=1140 GN=nblB PE=3 SV=1	8	0.0131134	6.33158	2090301	3210101	860180	18713000	11950998	8.3422e+06	8	8	57.5	57.5	57.5	23.593
O34125	O34125	sp|O34125|CLPP2_SYNE7 ATP-dependent Clp protease proteolytic subunit 2 OS=Synechococcus elongatus (strain PCC 7942 / FACHB-805) OX=1140 GN=clpP2 PE=3 SV=1	3	0.0937971	6.07543	276756	1019100	46586.1	4.5593e+06	2.7357e+06	860920	2	2	19.2	16.2	16.2	25.986
Q31M83	Q31M83	tr|Q31M83|Q31M83_SYNE7 Bacterioferritin comigratory protein OS=Synechococcus elongatus (strain PCC 7942 / FACHB-805) OX=1140 GN=Synpcc7942_1806 PE=4 SV=1	2	0.0643788	6.05044	99385.6	1.2935e+06	98345.1	4.9944e+06	2800401	1.2278e+06	2	2	22.9	22.9	22.9	17.516
Q31QH2	Q31QH2	tr|Q31QH2|Q31QH2_SYNE7 Uncharacterized protein OS=Synechococcus elongatus (strain PCC 7942 / FACHB-805) OX=1140 GN=Synpcc7942_0665 PE=4 SV=1	2	0.00306704	5.87528	799620	1.0947e+06	478230	5.4252e+06	5.1106e+06	3.4036e+06	2	2	11.3	11.3	11.3	26.996
Q31KU2	Q31KU2	tr|Q31KU2|Q31KU2_SYNE7 Transaldolase OS=Synechococcus elongatus (strain PCC 7942 / FACHB-805) OX=1140 GN=tal PE=3 SV=1	7	0.0356675	5.84281	1.8991e+06	5222099	720540	22697010	14670004	8450799	7	7	19.1	19.1	19.1	43.533
Q31LH5	Q31LH5	tr|Q31LH5|Q31LH5_SYNE7 Phenylalanine--tRNA ligase alpha subunit OS=Synechococcus elongatus (strain PCC 7942 / FACHB-805) OX=1140 GN=pheS PE=3 SV=1	3	0.0895346	5.70233	611160	640570	96157.9	4720903	2152501	812700	3	3	13.8	13.8	13.8	37.003
Q31KE9	Q31KE9	sp|Q31KE9|PNP_SYNE7 Polyribonucleotide nucleotidyltransferase OS=Synechococcus elongatus (strain PCC 7942 / FACHB-805) OX=1140 GN=pnp PE=3 SV=1	15	0.066711	5.69086	1.0816e+06	1.8978e+06	338820	9804106	7.104e+06	1.9754e+06	15	15	25	25	25	77.192
Q31R02	Q31R02	tr|Q31R02|Q31R02_SYNE7 Phosphoglycerate mutase OS=Synechococcus elongatus (strain PCC 7942 / FACHB-805) OX=1140 GN=Synpcc7942_0485 PE=4 SV=1	4	0.0520506	5.47688	261601	802960	152108	3.8065e+06	1983400	873650	4	4	15.1	15.1	15.1	48.661
Q31RU8	Q31RU8	tr|Q31RU8|Q31RU8_SYNE7 GMP synthase [glutamine-hydrolyzing] OS=Synechococcus elongatus (strain PCC 7942 / FACHB-805) OX=1140 GN=guaA PE=3 SV=1	8	0.064624	5.43837	116239	1.0813e+06	110330	3.401e+06	2769499	942181	8	8	17.6	17.6	17.6	64.724
Q31QV6	Q31QV6	tr|Q31QV6|Q31QV6_SYNE7 TPR repeat OS=Synechococcus elongatus (strain PCC 7942 / FACHB-805) OX=1140 GN=Synpcc7942_0531 PE=4 SV=1	4	0.0946981	5.43807	411120	801640	134612	3.2042e+06	3.5125e+06	610400	4	4	18.5	18.5	18.5	31.651
Q31PD2	Q31PD2	tr|Q31PD2|Q31PD2_SYNE7 Thiamine-phosphate synthase OS=Synechococcus elongatus (strain PCC 7942 / FACHB-805) OX=1140 GN=thiE PE=3 SV=1	10	0.00811164	5.42206	1.0458e+06	3.5986e+06	1736199	12436992	9499000	12660006	10	10	33.5	33.5	33.5	37.967
Q31NJ7	Q31NJ7	tr|Q31NJ7|Q31NJ7_SYNE7 GDP-mannose 4,6-dehydratase OS=Synechococcus elongatus (strain PCC 7942 / FACHB-805) OX=1140 GN=gmd PE=3 SV=1	6	0.0357011	5.37602	1.5736e+06	3.9275e+06	980660	18919996	10713994	5.2121e+06	6	6	24.5	24.5	24.5	41.487
P42079	P42079	sp|P42079|RPOC1_SYNE7 DNA-directed RNA polymerase subunit gamma OS=Synechococcus elongatus (strain PCC 7942 / FACHB-805) OX=1140 GN=rpoC1 PE=3 SV=2	6	0.0288141	5.32123	436750	659310	229760	3514101	2.5515e+06	989390	6	6	10.9	10.9	10.9	70.96
Q7X4K8	Q7X4K8	tr|Q7X4K8|Q7X4K8_SYNE7 Thioredoxin peroxidase OS=Synechococcus elongatus (strain PCC 7942 / FACHB-805) OX=1140 GN=tpxA PE=3 SV=1	7	0.0658686	5.18616	5524598	9748902	917870	34237992	35786988	13946008	7	7	40.9	40.9	40.9	21.856
P0A3F4	P0A3F4	sp|P0A3F4|GLNB_SYNE7 Nitrogen regulatory protein P-II OS=Synechococcus elongatus (strain PCC 7942 / FACHB-805) OX=1140 GN=glnB PE=1 SV=1	7	0.0401318	5.17137	8922402	14360003	2.4885e+06	63057968	46656984	23556006	7	7	77.7	77.7	77.7	12.391
Q31QK6	Q31QK6	sp|Q31QK6|RL7_SYNE7 50S ribosomal protein L7/L12 OS=Synechococcus elongatus (strain PCC 7942 / FACHB-805) OX=1140 GN=rplL PE=3 SV=1	4	0.0706153	5.16678	2.167e+06	2.0768e+06	428300	15135998	5.4309e+06	3572799	4	4	33.6	33.6	33.6	13.151
Q31S19	Q31S19	sp|Q31S19|GATB_SYNE7 Aspartyl/glutamyl-tRNA(Asn/Gln) amidotransferase subunit B OS=Synechococcus elongatus (strain PCC 7942 / FACHB-805) OX=1140 GN=gatB PE=3 SV=1	6	0.0459346	5.13388	366730	839170	163960	4.1222e+06	1.7082e+06	1.2023e+06	6	6	15.6	15.6	15.6	54.607
Q31Q05	Q31Q05	sp|Q31Q05|RAF1_SYNE7 RuBisCO accumulation factor 1 OS=Synechococcus elongatus (strain PCC 7942 / FACHB-805) OX=1140 GN=raf1 PE=1 SV=1	6	0.151237	5.11133	2.7842e+06	4.1502e+06	404160	19096990	15843995	2.5688e+06	6	6	24.4	24.4	24.4	40.159
Q31SC4	Q31SC4	tr|Q31SC4|Q31SC4_SYNE7 Uncharacterized protein OS=Synechococcus elongatus (strain PCC 7942 / FACHB-805) OX=1140 GN=Synpcc7942_0013 PE=4 SV=1	2	0.167068	5.09109	89224.1	382060	120179	1.5082e+06	1.3465e+06	156487	2	2	10.2	10.2	10.2	25.798
Q31LT0	Q31LT0	sp|Q31LT0|SYP_SYNE7 Proline--tRNA ligase OS=Synechococcus elongatus (strain PCC 7942 / FACHB-805) OX=1140 GN=proS PE=3 SV=2	4	0.0728486	5.04364	982110	966870	154142	5.5271e+06	3622598	1.4577e+06	4	4	10.7	10.7	10.7	66.284
Q31M00	Q31M00	tr|Q31M00|Q31M00_SYNE7 Uncharacterized protein OS=Synechococcus elongatus (strain PCC 7942 / FACHB-805) OX=1140 GN=Synpcc7942_1889 PE=3 SV=1	2	0.00888384	5.03636	217148	117475	78593.6	912530	692840	475740	2	2	4.7	4.7	4.7	62.542
Q31QN3	Q31QN3	tr|Q31QN3|Q31QN3_SYNE7 Ribulose-phosphate 3-epimerase OS=Synechococcus elongatus (strain PCC 7942 / FACHB-805) OX=1140 GN=rpe PE=3 SV=1	4	0.00479484	4.89388	2365700	3.1655e+06	2.6461e+06	19668992	12256006	8.0937e+06	4	4	25.9	25.9	25.9	26.646
Q31KX4	Q31KX4	sp|Q31KX4|PROA_SYNE7 Gamma-glutamyl phosphate reductase OS=Synechococcus elongatus (strain PCC 7942 / FACHB-805) OX=1140 GN=proA PE=3 SV=1	1	0.0765275	4.8601	192442	237396	89026.5	1.6433e+06	597480	280950	1	1	1.9	1.9	1.9	45.745
Q31KH4	Q31KH4	sp|Q31KH4|SYK_SYNE7 Lysine--tRNA ligase OS=Synechococcus elongatus (strain PCC 7942 / FACHB-805) OX=1140 GN=lysS PE=3 SV=1	6	0.0855308	4.85085	511440	892830	153190	3.9113e+06	2.8435e+06	800210	6	6	14.7	14.7	14.7	56.166
Q54774	Q54774	tr|Q54774|Q54774_SYNE7 6-carboxy-5,6,7,8-tetrahydropterin synthase OS=Synechococcus elongatus (strain PCC 7942 / FACHB-805) OX=1140 GN=Synpcc7942_1953 PE=3 SV=1	2	0.0441777	4.81815	138406	889810	152651	2.8585e+06	1.622e+06	1.2091e+06	2	2	26.6	26.6	26.6	14.608
Q31RE8	Q31RE8	tr|Q31RE8|Q31RE8_SYNE7 Uncharacterized protein OS=Synechococcus elongatus (strain PCC 7942 / FACHB-805) OX=1140 GN=Synpcc7942_0339 PE=4 SV=1	8	0.151516	4.74097	1.7395e+06	2.4672e+06	71365.1	10255999	7.6054e+06	2.4208e+06	8	8	36.8	36.8	36.8	37.722
Q31PM4	Q31PM4	tr|Q31PM4|Q31PM4_SYNE7 Ammonium transporter protein Amt1-like OS=Synechococcus elongatus (strain PCC 7942 / FACHB-805) OX=1140 GN=Synpcc7942_0965 PE=4 SV=1	2	0.0074389	4.72907	159409	219877	83181.5	838039	815910	533090	2	2	8.4	8.4	8.4	33.997
Q31NF6	Q31NF6	tr|Q31NF6|Q31NF6_SYNE7 Inorganic pyrophosphatase OS=Synechococcus elongatus (strain PCC 7942 / FACHB-805) OX=1140 GN=ppa PE=3 SV=1	8	0.0395696	4.70066	9803496	18934010	3.0004e+06	62624040	55904964	30659992	8	8	55.3	55.3	55.3	18.952
Q31NJ9	Q31NJ9	tr|Q31NJ9|Q31NJ9_SYNE7 Peptide deformylase OS=Synechococcus elongatus (strain PCC 7942 / FACHB-805) OX=1140 GN=def PE=3 SV=1	2	0.0511608	4.6252	185572	231244	94241.9	296662	1.3508e+06	716280	2	2	14.6	14.6	14.6	21.349
Q31NC7	Q31NC7	tr|Q31NC7|Q31NC7_SYNE7 Uncharacterized protein OS=Synechococcus elongatus (strain PCC 7942 / FACHB-805) OX=1140 GN=Synpcc7942_1412 PE=4 SV=1	2	0.0822231	4.57484	282390	825160	145598	3713000	1.1825e+06	837450	2	2	17.4	17.4	17.4	15.954
Q31KZ1	Q31KZ1	tr|Q31KZ1|Q31KZ1_SYNE7 Bacterial nucleoid protein Hbs OS=Synechococcus elongatus (strain PCC 7942 / FACHB-805) OX=1140 GN=Synpcc7942_2248 PE=3 SV=1	3	0.0522807	4.54583	14159998	22153004	3.5501e+06	78015040	71086992	32108988	3	3	27.5	27.5	27.5	9.7342
Q31PR4	Q31PR4	tr|Q31PR4|Q31PR4_SYNE7 Phosphoribosylamine--glycine ligase OS=Synechococcus elongatus (strain PCC 7942 / FACHB-805) OX=1140 GN=purD PE=3 SV=1	8	0.138646	4.53932	1.2486e+06	4532200	128780	13682999	10213997	2928502	8	8	28.9	28.9	28.9	44.405
Q8KPQ0	Q8KPQ0	tr|Q8KPQ0|Q8KPQ0_SYNE7 6-carboxy-5,6,7,8-tetrahydropterin synthase OS=Synechococcus elongatus (strain PCC 7942 / FACHB-805) OX=1140 GN=SEF0045 PE=3 SV=1	4	0.146229	4.53387	1.6383e+06	1.4955e+06	76569.5	6809096	6.0266e+06	1.7197e+06	4	4	17.3	17.3	17.3	33.939
Q31KD2	Q31KD2	sp|Q31KD2|SYGA_SYNE7 Glycine--tRNA ligase alpha subunit OS=Synechococcus elongatus (strain PCC 7942 / FACHB-805) OX=1140 GN=glyQ PE=3 SV=1	2	0.0673867	4.49569	192259	880490	61112.8	2.3448e+06	1674099	1.0786e+06	2	2	9.6	9.6	9.6	33.757
Q31K06	Q31K06	tr|Q31K06|Q31K06_SYNE7 Uncharacterized protein OS=Synechococcus elongatus (strain PCC 7942 / FACHB-805) OX=1140 GN=Synpcc7942_2583 PE=4 SV=1	2	0.00155594	4.48008	503460	747600	958230	3.747e+06	3.1671e+06	2.9837e+06	2	2	10	10	10	23.638
Q31RK1	Q31RK1	tr|Q31RK1|Q31RK1_SYNE7 Uncharacterized protein OS=Synechococcus elongatus (strain PCC 7942 / FACHB-805) OX=1140 GN=Synpcc7942_0286 PE=1 SV=1	1	0.0719742	4.4338	247070	288000	203516	1.6654e+06	1.2943e+06	315040	1	1	7.5	7.5	7.5	13.843
Q31N55	Q31N55	sp|Q31N55|MURE_SYNE7 UDP-N-acetylmuramoyl-L-alanyl-D-glutamate--2,6-diaminopimelate ligase OS=Synechococcus elongatus (strain PCC 7942 / FACHB-805) OX=1140 GN=murE PE=3 SV=1	2	0.0588467	4.41683	128021	127912	153474	1.0214e+06	591310	195570	2	2	6.8	6.8	6.8	52.664
Q31MQ7	Q31MQ7	tr|Q31MQ7|Q31MQ7_SYNE7 Uncharacterized protein OS=Synechococcus elongatus (strain PCC 7942 / FACHB-805) OX=1140 GN=Synpcc7942_1632 PE=4 SV=1	3	0.00103059	4.41199	763040	828980	643660	3.6933e+06	2359999	3.8105e+06	3	3	23.1	23.1	23.1	18.434
Q31KC6	Q31KC6	sp|Q31KC6|METK_SYNE7 S-adenosylmethionine synthase OS=Synechococcus elongatus (strain PCC 7942 / FACHB-805) OX=1140 GN=metK PE=3 SV=1	7	0.112358	4.40423	322230	1.2054e+06	119636	4.5124e+06	1.9096e+06	832940	7	7	21.1	21.1	21.1	45.188
Q31NJ1	Q31NJ1	tr|Q31NJ1|Q31NJ1_SYNE7 Uncharacterized protein OS=Synechococcus elongatus (strain PCC 7942 / FACHB-805) OX=1140 GN=Synpcc7942_1348 PE=4 SV=1	1	0.130331	4.36483	252030	634930	85174.1	1.9075e+06	1.9753e+06	360400	1	1	14.1	14.1	14.1	10.965
Q31PT6	Q31PT6	tr|Q31PT6|Q31PT6_SYNE7 Aconitate hydratase B OS=Synechococcus elongatus (strain PCC 7942 / FACHB-805) OX=1140 GN=Synpcc7942_0903 PE=3 SV=1	9	0.157015	4.35358	1.0285e+06	2070301	73024	6.8876e+06	5447803	1.4734e+06	9	9	12.4	12.4	12.4	92.334
Q31LW1	Q31LW1	tr|Q31LW1|Q31LW1_SYNE7 Uncharacterized protein OS=Synechococcus elongatus (strain PCC 7942 / FACHB-805) OX=1140 GN=Synpcc7942_1928 PE=4 SV=1	3	0.251326	4.27611	2246499	1.0461e+06	244830	8445304	5.9953e+06	685850	3	3	47.5	47.5	47.5	8.982
Q31QS2	Q31QS2	tr|Q31QS2|Q31QS2_SYNE7 FHA domain containing protein OS=Synechococcus elongatus (strain PCC 7942 / FACHB-805) OX=1140 GN=Synpcc7942_0565 PE=4 SV=1	3	0.00896017	4.27413	915700	1.4722e+06	592170	5769498	3.6575e+06	3.3102e+06	3	3	14.1	14.1	14.1	24.445
Q31PS2	Q31PS2	tr|Q31PS2|Q31PS2_SYNE7 NIL domain-containing protein OS=Synechococcus elongatus (strain PCC 7942 / FACHB-805) OX=1140 GN=Synpcc7942_0917 PE=4 SV=1	3	0.111434	4.26234	1.6499e+06	2.6117e+06	223240	11050993	5.0714e+06	2.9935e+06	3	3	35.2	35.2	35.2	9.8579
Q31QL4	Q31QL4	tr|Q31QL4|Q31QL4_SYNE7 Thioredoxin reductase OS=Synechococcus elongatus (strain PCC 7942 / FACHB-805) OX=1140 GN=Synpcc7942_0623 PE=3 SV=1	7	0.110577	4.24454	1.1318e+06	1879400	72480.3	4.3815e+06	5.2691e+06	3438201	7	7	27.5	27.5	27.5	49.94
Q31L22	Q31L22	sp|Q31L22|RL18_SYNE7 50S ribosomal protein L18 OS=Synechococcus elongatus (strain PCC 7942 / FACHB-805) OX=1140 GN=rplR PE=3 SV=1	2	0.0982553	4.23901	3438101	5091897	2.0811e+06	28632014	11668997	4.6795e+06	2	2	31.7	31.7	31.7	13.047
Q31M24	Q31M24	tr|Q31M24|Q31M24_SYNE7 NAD kinase OS=Synechococcus elongatus (strain PCC 7942 / FACHB-805) OX=1140 GN=nadK PE=3 SV=1	2	0.00450126	4.18189	172537	293470	168878	962829	1.0781e+06	614090	2	2	7.8	7.8	7.8	33.423
Q31M23	Q31M23	tr|Q31M23|Q31M23_SYNE7 Uncharacterized protein OS=Synechococcus elongatus (strain PCC 7942 / FACHB-805) OX=1140 GN=Synpcc7942_1866 PE=4 SV=1	2	0.490392	4.14809	368012	1.5538e+06	111656	6.3092e+06	2.0042e+06	121616	2	2	19.9	19.9	19.9	14.736
Q79PF9	Q79PF9	tr|Q79PF9|Q79PF9_SYNE7 CheY OS=Synechococcus elongatus (strain PCC 7942 / FACHB-805) OX=1140 GN=cheY PE=4 SV=1	3	0.146371	4.11492	880740	1216800	102057	5049402	3.005e+06	996770	3	3	48	48	48	13.842
Q31MT1	Q31MT1	tr|Q31MT1|Q31MT1_SYNE7 Mannose-1-phosphate guanylyltransferase OS=Synechococcus elongatus (strain PCC 7942 / FACHB-805) OX=1140 GN=Synpcc7942_1608 PE=3 SV=1	2	0.100876	4.10178	166804	375410	132753	1347800	1.1594e+06	261370	2	2	7	7	7	51.67
Q31M04	Q31M04	tr|Q31M04|Q31M04_SYNE7 HAD-superfamily hydrolase subfamily IA, variant 3 OS=Synechococcus elongatus (strain PCC 7942 / FACHB-805) OX=1140 GN=Synpcc7942_1885 PE=4 SV=1	4	0.108639	4.05086	913630	1.1424e+06	138271	5.2279e+06	2.2216e+06	1439300	4	4	26.7	26.7	26.7	27.782
P11472	P11472	sp|P11472|PSBO_SYNE7 Photosystem II manganese-stabilizing polypeptide OS=Synechococcus elongatus (strain PCC 7942 / FACHB-805) OX=1140 GN=psbO PE=1 SV=1	1	0.304906	4.04657	156726	794760	72920.1	2.6978e+06	1.3069e+06	140637	1	1	2.9	2.9	2.9	29.304
P16954	P16954	sp|P16954|GLGB_SYNE7 1,4-alpha-glucan branching enzyme GlgB OS=Synechococcus elongatus (strain PCC 7942 / FACHB-805) OX=1140 GN=glgB PE=1 SV=2	6	0.0341535	4.02379	734370	1.0977e+06	575090	4.5301e+06	3.7743e+06	1.3815e+06	6	6	12	12	12	89.194
Q31PU9	Q31PU9	tr|Q31PU9|Q31PU9_SYNE7 Glutamate synthase (Ferredoxin) OS=Synechococcus elongatus (strain PCC 7942 / FACHB-805) OX=1140 GN=Synpcc7942_0890 PE=3 SV=1	10	0.113678	4.01271	447820	1.0814e+06	67400.4	3031902	2.3993e+06	975580	10	10	8	8	8	166.84
Q31KN5	Q31KN5	tr|Q31KN5|Q31KN5_SYNE7 Peptidyl-prolyl cis-trans isomerase OS=Synechococcus elongatus (strain PCC 7942 / FACHB-805) OX=1140 GN=Synpcc7942_2354 PE=3 SV=1	2	0.0888513	3.99595	109521	1.0867e+06	95580.6	2.9124e+06	1.3092e+06	940370	2	2	10.3	10.3	10.3	18.189
Q31K44	Q31K44	tr|Q31K44|Q31K44_SYNE7 Aminotransferase OS=Synechococcus elongatus (strain PCC 7942 / FACHB-805) OX=1140 GN=Synpcc7942_2545 PE=3 SV=1	4	0.113022	3.9868	868920	1.1769e+06	146186	4.0356e+06	3.5952e+06	1.1083e+06	4	4	17.3	17.3	17.3	42.188
P13530	P13530	sp|P13530|PHCA_SYNE7 C-phycocyanin alpha subunit OS=Synechococcus elongatus (strain PCC 7942 / FACHB-805) OX=1140 GN=cpcA1 PE=1 SV=2	9	0.178969	3.90211	19210004	31315994	7047798	157940096	45665976	21052996	9	9	76.7	76.7	76.7	17.288
Q31S38	Q31S38	tr|Q31S38|Q31S38_SYNE7 MazG domain-containing protein OS=Synechococcus elongatus (strain PCC 7942 / FACHB-805) OX=1140 GN=Synpcc7942_0099 PE=4 SV=1	2	0.122246	3.86402	972700	1.0984e+06	83756.2	3502399	3432002	1.392e+06	2	2	24.8	24.8	24.8	12.17
Q31MA8	Q31MA8	tr|Q31MA8|Q31MA8_SYNE7 Uncharacterized protein OS=Synechococcus elongatus (strain PCC 7942 / FACHB-805) OX=1140 GN=Synpcc7942_1781 PE=4 SV=1	6	0.132638	3.85197	8856904	12393004	1.1223e+06	46278004	28239984	11659004	6	6	61.5	61.5	61.5	9.8521
Q31QX1	Q31QX1	tr|Q31QX1|Q31QX1_SYNE7 C-terminal processing peptidase-2. Serine peptidase. MEROPS family S41A OS=Synechococcus elongatus (strain PCC 7942 / FACHB-805) OX=1140 GN=Synpcc7942_0516 PE=3 SV=1	2	0.128065	3.81589	138799	1.2129e+06	126807	3.5257e+06	1.455e+06	661120	2	2	3.6	3.6	3.6	48.306
Q31KW8	Q31KW8	tr|Q31KW8|Q31KW8_SYNE7 ADP-ribose pyrophosphatase OS=Synechococcus elongatus (strain PCC 7942 / FACHB-805) OX=1140 GN=Synpcc7942_2271 PE=4 SV=1	4	0.0740399	3.80898	875369	2.2067e+06	415740	7564798	3.4922e+06	2266100	4	4	33.9	33.9	33.9	20.653
Q31QQ1	Q31QQ1	tr|Q31QQ1|Q31QQ1_SYNE7 3,5-cyclic adenosine monophosphate phosphodiesterase CpdA OS=Synechococcus elongatus (strain PCC 7942 / FACHB-805) OX=1140 GN=cpdA PE=3 SV=1	3	0.0365721	3.78667	103206	506220	129422	980551	1.0927e+06	724520	3	3	19.1	19.1	19.1	27.25
Q31L34	Q31L34	tr|Q31L34|Q31L34_SYNE7 30S ribosomal protein S9 OS=Synechococcus elongatus (strain PCC 7942 / FACHB-805) OX=1140 GN=rpsI PE=3 SV=1	2	0.108349	3.77833	115525	834980	99053	1741399	1.7492e+06	474980	2	2	18.5	18.5	18.5	14.937
Q31PL7	Q31PL7	tr|Q31PL7|Q31PL7_SYNE7 YjgF-like protein OS=Synechococcus elongatus (strain PCC 7942 / FACHB-805) OX=1140 GN=Synpcc7942_0972 PE=3 SV=1	3	0.12261	3.77117	386364	277018	94092.2	1882399	593050	381120	3	3	34.6	34.6	34.6	13.618
Q31M96	Q31M96	tr|Q31M96|Q31M96_SYNE7 Thioredoxin OS=Synechococcus elongatus (strain PCC 7942 / FACHB-805) OX=1140 GN=Synpcc7942_1793 PE=3 SV=1	5	0.113803	3.76218	1844300	2459001	434590	10363006	5098903	2.3629e+06	5	5	71	71	71	11.925
Q31PQ2	Q31PQ2	tr|Q31PQ2|Q31PQ2_SYNE7 Lactamase_B domain-containing protein OS=Synechococcus elongatus (strain PCC 7942 / FACHB-805) OX=1140 GN=Synpcc7942_0937 PE=4 SV=1	1	0.0688017	3.76193	200732	680990	102158	1.9978e+06	911470	792020	1	1	3.9	3.9	3.9	25.594
Q31N02	Q31N02	tr|Q31N02|Q31N02_SYNE7 Uncharacterized protein OS=Synechococcus elongatus (strain PCC 7942 / FACHB-805) OX=1140 GN=Synpcc7942_1537 PE=4 SV=1	1	0.214915	3.73503	9042795	17183006	123662	54074964	30799994	13540993	1	1	13	13	13	7.8279
Q31S28	Q31S28	tr|Q31S28|Q31S28_SYNE7 DNA-binding ferritin-like protein (Oxidative damage protectant)-like OS=Synechococcus elongatus (strain PCC 7942 / FACHB-805) OX=1140 GN=Synpcc7942_0109 PE=3 SV=1	3	0.0866713	3.69159	281511	1.2585e+06	89014.7	2.8598e+06	1.3686e+06	1.7853e+06	3	3	30.4	30.4	30.4	18.575
Q31MQ3	Q31MQ3	tr|Q31MQ3|Q31MQ3_SYNE7 4a-hydroxytetrahydrobiopterin dehydratase OS=Synechococcus elongatus (strain PCC 7942 / FACHB-805) OX=1140 GN=Synpcc7942_1636 PE=3 SV=1	2	0.189199	3.66934	3.3129e+06	4.2084e+06	189869	15820008	9177496	3.2974e+06	2	2	28.9	28.9	28.9	14.88
Q31S58	Q31S58	tr|Q31S58|Q31S58_SYNE7 Uncharacterized protein OS=Synechococcus elongatus (strain PCC 7942 / FACHB-805) OX=1140 GN=Synpcc7942_0079 PE=4 SV=1	5	0.0425315	3.66078	2.2325e+06	3.644e+06	949830	10791998	9477700	4719998	5	5	51.4	51.4	51.4	16.055
Q31RK5	Q31RK5	sp|Q31RK5|GLYA_SYNE7 Serine hydroxymethyltransferase OS=Synechococcus elongatus (strain PCC 7942 / FACHB-805) OX=1140 GN=glyA PE=3 SV=1	9	0.0712432	3.65917	884191	1.585e+06	281790	4704697	3.6345e+06	1.7271e+06	9	9	29.7	29.7	29.7	46.186
Q54761	Q54761	tr|Q54761|Q54761_SYNE7 Biotin carboxyl carrier protein of acetyl-CoA carboxylase OS=Synechococcus elongatus (strain PCC 7942 / FACHB-805) OX=1140 GN=accB PE=4 SV=1	3	0.0487085	3.65304	9734696	15547000	2.7396e+06	43539976	31116988	27706012	3	3	24.7	24.7	24.7	16.896
Q31Q69	Q31Q69	tr|Q31Q69|Q31Q69_SYNE7 Uncharacterized protein OS=Synechococcus elongatus (strain PCC 7942 / FACHB-805) OX=1140 GN=Synpcc7942_0768 PE=4 SV=1	2	0.059626	3.65068	200936	452360	57049.1	911329	993290	688620	2	2	9.2	9.2	9.2	24.489
Q31PL2	Q31PL2	tr|Q31PL2|Q31PL2_SYNE7 Phosphoribulokinase OS=Synechococcus elongatus (strain PCC 7942 / FACHB-805) OX=1140 GN=Synpcc7942_0977 PE=1 SV=1	17	0.186008	3.64186	10801005	23650996	2286099	78690952	43256028	11848001	17	17	71.8	71.8	71.8	37.713
Q31L08	Q31L08	sp|Q31L08|RL4_SYNE7 50S ribosomal protein L4 OS=Synechococcus elongatus (strain PCC 7942 / FACHB-805) OX=1140 GN=rplD PE=3 SV=1	2	0.164817	3.63071	813180	1.5223e+06	106168	4528301	3352202	984420	2	2	11.9	11.9	11.9	23.202
Q31QU9	Q31QU9	tr|Q31QU9|Q31QU9_SYNE7 Transketolase OS=Synechococcus elongatus (strain PCC 7942 / FACHB-805) OX=1140 GN=Synpcc7942_0538 PE=3 SV=1	12	0.0704541	3.5528	2.8289e+06	5.9318e+06	1.4992e+06	19570012	11121007	5.7604e+06	12	12	29.5	29.5	29.5	71.668
Q9L790	Q9L790	sp|Q9L790|NADA_SYNE7 Quinolinate synthase A OS=Synechococcus elongatus (strain PCC 7942 / FACHB-805) OX=1140 GN=nadA PE=3 SV=1	7	0.124066	3.5144	1.487e+06	2469299	598340	6.3846e+06	7.8985e+06	1723700	7	7	40.3	40.3	40.3	35.156
Q31QN4	Q31QN4	sp|Q31QN4|GLGC_SYNE7 Glucose-1-phosphate adenylyltransferase OS=Synechococcus elongatus (strain PCC 7942 / FACHB-805) OX=1140 GN=glgC PE=3 SV=1	13	0.0818454	3.50851	2.9266e+06	6247899	1.0159e+06	17041992	12729994	5.9811e+06	13	13	34.2	34.2	34.2	47.775
Q31L29	Q31L29	sp|Q31L29|RS11_SYNE7 30S ribosomal protein S11 OS=Synechococcus elongatus (strain PCC 7942 / FACHB-805) OX=1140 GN=rpsK PE=3 SV=1	3	0.279082	3.4767	172617	1.3835e+06	77454.1	3.2942e+06	2.1563e+06	228928	3	3	32.3	32.3	32.3	13.712
Q31KL5	Q31KL5	sp|Q31KL5|MIAB_SYNE7 tRNA-2-methylthio-N(6)-dimethylallyladenosine synthase OS=Synechococcus elongatus (strain PCC 7942 / FACHB-805) OX=1140 GN=miaB PE=3 SV=1	2	0.226046	3.46884	387420	613880	156412	1.8246e+06	1.9182e+06	273120	2	2	5.8	5.8	5.8	50.656
Q31LK1	Q31LK1	tr|Q31LK1|Q31LK1_SYNE7 Transcriptional regulator, XRE family with cupin sensor domain OS=Synechococcus elongatus (strain PCC 7942 / FACHB-805) OX=1140 GN=Synpcc7942_2038 PE=4 SV=1	3	0.101563	3.46269	993529	1.3116e+06	178024	4.0559e+06	3.0311e+06	1.5114e+06	3	3	18.3	18.3	18.3	25.265
Q31QY2	Q31QY2	sp|Q31QY2|FBSB_SYNE7 D-fructose 1,6-bisphosphatase class 2/sedoheptulose 1,7-bisphosphatase OS=Synechococcus elongatus (strain PCC 7942 / FACHB-805) OX=1140 GN=Synpcc7942_0505 PE=1 SV=1	5	0.185867	3.45758	1.9653e+06	2.3896e+06	846050	10192994	6.3157e+06	1.474e+06	5	5	16.5	16.5	16.5	36.965
Q31NP2	Q31NP2	tr|Q31NP2|Q31NP2_SYNE7 Malate dehydrogenase (Oxaloacetate decarboxylating) OS=Synechococcus elongatus (strain PCC 7942 / FACHB-805) OX=1140 GN=Synpcc7942_1297 PE=4 SV=1	11	0.219853	3.44608	2.4457e+06	3.6522e+06	451310	8487199	12327004	1.7549e+06	11	11	45.8	45.8	45.8	49.178
Q31NI7	Q31NI7	tr|Q31NI7|Q31NI7_SYNE7 Acetyl-coenzyme A synthetase OS=Synechococcus elongatus (strain PCC 7942 / FACHB-805) OX=1140 GN=acsA PE=3 SV=1	2	0.0866382	3.43603	204152	560200	136405	1197800	1.474e+06	423230	2	2	4.1	4.1	4.1	72.394
Q31KY6	Q31KY6	tr|Q31KY6|Q31KY6_SYNE7 Glutamate--cysteine ligase, putative OS=Synechococcus elongatus (strain PCC 7942 / FACHB-805) OX=1140 GN=Synpcc7942_2253 PE=4 SV=1	13	0.170683	3.43274	3.4564e+06	6.7919e+06	325060	19560002	11701006	5034597	13	13	52.1	52.1	52.1	42.966
Q31RH2	Q31RH2	tr|Q31RH2|Q31RH2_SYNE7 Adenylosuccinate lyase OS=Synechococcus elongatus (strain PCC 7942 / FACHB-805) OX=1140 GN=Synpcc7942_0315 PE=3 SV=1	10	0.0910078	3.43236	1.4725e+06	2101101	578350	8326005	3.7436e+06	2.1814e+06	10	10	28.5	28.5	28.5	48.331
Q31PV4	Q31PV4	sp|Q31PV4|EFG_SYNE7 Elongation factor G OS=Synechococcus elongatus (strain PCC 7942 / FACHB-805) OX=1140 GN=fusA PE=3 SV=1	16	0.201903	3.43236	1.5437e+06	3.4183e+06	81124.1	9068296	6.1955e+06	2.046e+06	16	16	31.1	31.1	31.1	75.909
Q54777	Q54777	tr|Q54777|Q54777_SYNE7 Cyclic nucleotide-binding domain (CNMP-BD) protein OS=Synechococcus elongatus (strain PCC 7942 / FACHB-805) OX=1140 GN=Synpcc7942_1957 PE=4 SV=1	2	0.154676	3.42053	2.6765e+06	4697202	1.0799e+06	15428996	10676001	2.8108e+06	2	2	21.4	21.4	21.4	15.865
Q31N15	Q31N15	sp|Q31N15|RPOC2_SYNE7 DNA-directed RNA polymerase subunit beta OS=Synechococcus elongatus (strain PCC 7942 / FACHB-805) OX=1140 GN=rpoC2 PE=3 SV=1	14	0.0954549	3.41217	811280	2.1405e+06	239800	5651799	3.0427e+06	2.1957e+06	14	14	13.4	13.4	13.4	143.84
Q8VW88	Q8VW88	tr|Q8VW88|Q8VW88_SYNE7 Fructose-1,6-bisphosphate aldolase OS=Synechococcus elongatus (strain PCC 7942 / FACHB-805) OX=1140 GN=cbbA PE=3 SV=1	10	0.0722431	3.412	13648003	24275010	4541497	68958024	49027980	26902986	10	10	37.3	37.3	37.3	38.93
Q31MP6	Q31MP6	tr|Q31MP6|Q31MP6_SYNE7 Diguanylate cyclase with GAF sensor OS=Synechococcus elongatus (strain PCC 7942 / FACHB-805) OX=1140 GN=Synpcc7942_1643 PE=4 SV=1	8	0.0596346	3.40378	6370301	9375705	2.1291e+06	25180008	24192990	11470004	8	8	25.7	25.7	25.7	57.552
Q31QJ2	Q31QJ2	sp|Q31QJ2|GSA_SYNE7 Glutamate-1-semialdehyde 2,1-aminomutase OS=Synechococcus elongatus (strain PCC 7942 / FACHB-805) OX=1140 GN=hemL PE=1 SV=3	9	0.0406605	3.40357	1.6102e+06	3.0698e+06	836950	8.3238e+06	6.6135e+06	3.84e+06	9	9	25.9	25.9	25.9	46.101
Q9L4P3	Q9L4P3	sp|Q9L4P3|CLPP3_SYNE7 ATP-dependent Clp protease proteolytic subunit 3 OS=Synechococcus elongatus (strain PCC 7942 / FACHB-805) OX=1140 GN=clpP3 PE=3 SV=1	1	0.149932	3.38172	111215	1.1868e+06	273050	2.9526e+06	1.763e+06	597300	1	1	4.5	4.5	4.5	22.079
Q31LZ3	Q31LZ3	tr|Q31LZ3|Q31LZ3_SYNE7 Arginine biosynthesis bifunctional protein ArgJ OS=Synechococcus elongatus (strain PCC 7942 / FACHB-805) OX=1140 GN=argJ PE=3 SV=1	2	0.0900459	3.32502	347180	488520	102695	1.4556e+06	1.1768e+06	487780	2	2	4.6	4.6	4.6	43.107
Q31KT5	Q31KT5	tr|Q31KT5|Q31KT5_SYNE7 NAD kinase OS=Synechococcus elongatus (strain PCC 7942 / FACHB-805) OX=1140 GN=nadK PE=3 SV=1	1	0.213843	3.29745	192884	1.2227e+06	87118	2005300	2606800	342985	1	1	4.3	4.3	4.3	33.435
Q9R6W2	Q9R6W2	tr|Q9R6W2|Q9R6W2_SYNE7 Glyceraldehyde-3-phosphate dehydrogenase OS=Synechococcus elongatus (strain PCC 7942 / FACHB-805) OX=1140 GN=gap2 PE=1 SV=1	14	0.150962	3.29555	4260802	9287299	1.3956e+06	26738988	16903990	5604698	14	14	59.3	59.3	59.3	36.99
Q31NM0	Q31NM0	tr|Q31NM0|Q31NM0_SYNE7 Bifunctional protein PyrR OS=Synechococcus elongatus (strain PCC 7942 / FACHB-805) OX=1140 GN=pyrR PE=3 SV=1	3	0.0193475	3.29084	1551499	1.7389e+06	745320	6.1597e+06	3.5695e+06	3.5517e+06	3	3	15.6	15.6	15.6	19.942
Q31LC8	Q31LC8	tr|Q31LC8|Q31LC8_SYNE7 Xylose repressor OS=Synechococcus elongatus (strain PCC 7942 / FACHB-805) OX=1140 GN=Synpcc7942_2111 PE=4 SV=1	3	0.164792	3.27846	620890	750080	74068.8	1.3203e+06	2.7229e+06	694310	3	3	19.5	19.5	19.5	31.149
Q31PI2	Q31PI2	tr|Q31PI2|Q31PI2_SYNE7 Fumarate hydratase class II OS=Synechococcus elongatus (strain PCC 7942 / FACHB-805) OX=1140 GN=fumC PE=3 SV=1	5	0.17919	3.27588	1.0797e+06	1.3584e+06	63728.8	3.9146e+06	3.0083e+06	1.2728e+06	5	5	12.7	12.7	12.7	49.953
Q31L30	Q31L30	sp|Q31L30|RPOA_SYNE7 DNA-directed RNA polymerase subunit alpha OS=Synechococcus elongatus (strain PCC 7942 / FACHB-805) OX=1140 GN=rpoA PE=3 SV=1	11	0.0765016	3.27279	2.312e+06	4.9444e+06	1.1612e+06	14101001	8833796	4.6142e+06	11	11	40.5	40.5	40.5	33.783
Q31NB3	Q31NB3	sp|Q31NB3|RBL_SYNE7 Ribulose bisphosphate carboxylase large chain OS=Synechococcus elongatus (strain PCC 7942 / FACHB-805) OX=1140 GN=cbbL PE=1 SV=1	20	0.186953	3.25626	10281998	16572001	1.1112e+06	48775000	31194014	11093004	20	20	44.5	44.5	44.5	52.447
Q54769	Q54769	sp|Q54769|GCH1_SYNE7 GTP cyclohydrolase 1 OS=Synechococcus elongatus (strain PCC 7942 / FACHB-805) OX=1140 GN=folE PE=3 SV=2	2	0.130357	3.25288	1.0091e+06	1.8324e+06	404880	4818598	4519999	1221500	2	2	16.4	16.4	16.4	23.715
Q31N52	Q31N52	sp|Q31N52|RS4_SYNE7 30S ribosomal protein S4 OS=Synechococcus elongatus (strain PCC 7942 / FACHB-805) OX=1140 GN=rpsD PE=3 SV=1	6	0.062727	3.23738	2.7766e+06	6.5513e+06	1.7003e+06	17269000	12048007	6385504	6	6	25.7	25.7	25.7	23.206
Q31MY7	Q31MY7	sp|Q31MY7|ILVC_SYNE7 Ketol-acid reductoisomerase (NADP(+)) OS=Synechococcus elongatus (strain PCC 7942 / FACHB-805) OX=1140 GN=ilvC PE=3 SV=2	12	0.0570871	3.21625	7.6999e+06	8142201	2.4609e+06	27319004	20144992	11402993	12	12	49.7	49.7	49.7	35.694
P25935	P25935	sp|P25935|CYC6_SYNE7 Cytochrome c6 OS=Synechococcus elongatus (strain PCC 7942 / FACHB-805) OX=1140 GN=petJ PE=3 SV=1	2	0.117418	3.2071	148504	2.9184e+06	102350	5.3998e+06	2442099	2.3222e+06	2	2	25.2	25.2	25.2	11.388
Q31LU7	Q31LU7	tr|Q31LU7|Q31LU7_SYNE7 Bacterioferritin comigratory protein-like OS=Synechococcus elongatus (strain PCC 7942 / FACHB-805) OX=1140 GN=Synpcc7942_1942 PE=4 SV=1	2	0.173723	3.20579	1.9186e+06	2.4283e+06	141393	7018703	5.1004e+06	2269401	2	2	22.7	22.7	22.7	16.545
Q31MM2	Q31MM2	sp|Q31MM2|MURD_SYNE7 UDP-N-acetylmuramoylalanine--D-glutamate ligase OS=Synechococcus elongatus (strain PCC 7942 / FACHB-805) OX=1140 GN=murD PE=3 SV=1	3	0.0776962	3.19456	154011	413940	100428	1167500	570720	396960	3	3	9.7	9.7	9.7	50.224
Q31QC4	Q31QC4	sp|Q31QC4|ISPG_SYNE7 4-hydroxy-3-methylbut-2-en-1-yl diphosphate synthase (ferredoxin) OS=Synechococcus elongatus (strain PCC 7942 / FACHB-805) OX=1140 GN=ispG PE=3 SV=1	6	0.0350175	3.18983	725490	2144400	620110	4.2237e+06	2.7278e+06	4181000	6	6	19.9	19.9	19.9	45.045
P39661	P39661	sp|P39661|NIR_SYNE7 Ferredoxin--nitrite reductase OS=Synechococcus elongatus (strain PCC 7942 / FACHB-805) OX=1140 GN=nirA PE=3 SV=1	8	0.202847	3.18699	1.5069e+06	2300899	92001.4	5.6892e+06	5.1617e+06	1.5777e+06	8	8	21.5	21.5	21.5	56.541
P21577	P21577	sp|P21577|6PGD_SYNE7 6-phosphogluconate dehydrogenase, decarboxylating OS=Synechococcus elongatus (strain PCC 7942 / FACHB-805) OX=1140 GN=gnd PE=1 SV=4	2	0.192652	3.18029	1.3993e+06	1.6081e+06	1.0351e+06	9136106	2.0768e+06	1.6434e+06	2	2	7.2	7.2	7.2	51.073
Q31QG3	Q31QG3	tr|Q31QG3|Q31QG3_SYNE7 Oxygen-dependent coproporphyrinogen-III oxidase OS=Synechococcus elongatus (strain PCC 7942 / FACHB-805) OX=1140 GN=hemF PE=3 SV=1	3	0.155998	3.13569	484670	660790	59508.9	1.349e+06	1.8409e+06	588510	3	3	11.4	11.4	11.4	36.344
Q31MY8	Q31MY8	tr|Q31MY8|Q31MY8_SYNE7 Uncharacterized protein OS=Synechococcus elongatus (strain PCC 7942 / FACHB-805) OX=1140 GN=Synpcc7942_1551 PE=4 SV=1	2	0.180502	3.12815	724190	913640	63786.9	2.7264e+06	1.8215e+06	775010	2	2	7.9	7.9	7.9	28.841
Q31M27	Q31M27	tr|Q31M27|Q31M27_SYNE7 Uncharacterized protein OS=Synechococcus elongatus (strain PCC 7942 / FACHB-805) OX=1140 GN=Synpcc7942_1862 PE=4 SV=1	7	0.0945942	3.12686	1.558e+06	2.5953e+06	853900	8312103	5149699	2195001	7	7	22.8	22.8	22.8	33.139
Q31Q68	Q31Q68	tr|Q31Q68|Q31Q68_SYNE7 Uncharacterized protein OS=Synechococcus elongatus (strain PCC 7942 / FACHB-805) OX=1140 GN=Synpcc7942_0769 PE=4 SV=1	2	0.164091	3.11464	1.4155e+06	1.7732e+06	90268.3	4120702	4022899	2.0692e+06	2	2	7.3	7.3	7.3	32.599
P22879	P22879	sp|P22879|CH60_SYNE7 60 kDa chaperonin OS=Synechococcus elongatus (strain PCC 7942 / FACHB-805) OX=1140 GN=groL PE=3 SV=2	9	0.0704482	3.11185	1.7497e+06	1.9283e+06	627280	7337097	3.3357e+06	2724600	9	9	25	25	25	57.98
P29686	P29686	sp|P29686|G6PD_SYNE7 Glucose-6-phosphate 1-dehydrogenase OS=Synechococcus elongatus (strain PCC 7942 / FACHB-805) OX=1140 GN=zwf PE=3 SV=2	19	0.247963	3.11009	1.2247e+06	3.1673e+06	93634.1	7.3811e+06	5.4052e+06	1.1644e+06	19	19	35.8	35.8	35.8	58.094
Q31SC5	Q31SC5	sp|Q31SC5|RS6_SYNE7 30S ribosomal protein S6 OS=Synechococcus elongatus (strain PCC 7942 / FACHB-805) OX=1140 GN=rpsF PE=3 SV=1	5	0.0739969	3.10471	8510199	15419004	4416098	40673020	33172014	14159005	5	5	55.1	55.1	55.1	12.346
Q31LY9	Q31LY9	tr|Q31LY9|Q31LY9_SYNE7 Deoxycytidine triphosphate deaminase OS=Synechococcus elongatus (strain PCC 7942 / FACHB-805) OX=1140 GN=Synpcc7942_1900 PE=4 SV=1	4	0.225677	3.1044	1.4401e+06	3.5124e+06	93268.4	8.05e+06	5955797	1.6583e+06	4	4	25.9	25.9	25.9	21.555
Q31JX7	Q31JX7	tr|Q31JX7|Q31JX7_SYNE7 Threonine synthase OS=Synechococcus elongatus (strain PCC 7942 / FACHB-805) OX=1140 GN=Synpcc7942_2612 PE=3 SV=1	1	0.192692	3.09817	1.0078e+06	822810	164213	4.0134e+06	1.3495e+06	817410	1	1	4.4	4.4	4.4	38.93
Q31KS4	Q31KS4	sp|Q31KS4|ATPB_SYNE7 ATP synthase subunit beta OS=Synechococcus elongatus (strain PCC 7942 / FACHB-805) OX=1140 GN=atpD PE=3 SV=1	6	0.164153	3.08917	882600	1.0497e+06	140878	3.485e+06	2.0429e+06	876500	6	6	19.2	19.2	19.2	52.213
Q54760	Q54760	sp|Q54760|EFP_SYNE7 Elongation factor P OS=Synechococcus elongatus (strain PCC 7942 / FACHB-805) OX=1140 GN=efp PE=3 SV=1	5	0.0730247	3.08049	13562995	17969996	3704302	47246992	37968984	23332008	5	5	28.6	28.6	28.6	20.368
Q31PX5	Q31PX5	tr|Q31PX5|Q31PX5_SYNE7 Uncharacterized protein OS=Synechococcus elongatus (strain PCC 7942 / FACHB-805) OX=1140 GN=Synpcc7942_0864 PE=4 SV=1	2	0.118444	3.07054	224819	1.404e+06	94784.4	2653800	1598900	1.0397e+06	2	2	18	18	18	19.334
Q31QR5	Q31QR5	tr|Q31QR5|Q31QR5_SYNE7 VOC domain-containing protein OS=Synechococcus elongatus (strain PCC 7942 / FACHB-805) OX=1140 GN=Synpcc7942_0572 PE=4 SV=1	2	0.0697573	3.06464	738580	612230	172233	2.0246e+06	1.6713e+06	971680	2	2	19.9	19.9	19.9	16.086
Q31QW8	Q31QW8	tr|Q31QW8|Q31QW8_SYNE7 Uncharacterized protein OS=Synechococcus elongatus (strain PCC 7942 / FACHB-805) OX=1140 GN=Synpcc7942_0519 PE=4 SV=1	1	0.139983	3.05205	795930	1.0684e+06	107851	2.7749e+06	2.1584e+06	1.0859e+06	1	1	8.1	8.1	8.1	18.77
Q31LK8	Q31LK8	tr|Q31LK8|Q31LK8_SYNE7 Chromophore lyase CpcS/CpeS OS=Synechococcus elongatus (strain PCC 7942 / FACHB-805) OX=1140 GN=cpcS PE=3 SV=1	4	0.124074	3.04647	1.5059e+06	2.6435e+06	434860	6.8587e+06	5008202	2.0989e+06	4	4	27.5	27.5	27.5	21.459
Q31RG1	Q31RG1	tr|Q31RG1|Q31RG1_SYNE7 Allophycocyanin, beta subunit OS=Synechococcus elongatus (strain PCC 7942 / FACHB-805) OX=1140 GN=Synpcc7942_0326 PE=1 SV=1	10	0.115603	3.03613	19548006	47648016	9298406	119389952	78943952	33913000	10	10	73.3	73.3	73.3	17.393
Q31S66	Q31S66	tr|Q31S66|Q31S66_SYNE7 Pleiotropic regulatory protein-like OS=Synechococcus elongatus (strain PCC 7942 / FACHB-805) OX=1140 GN=Synpcc7942_0071 PE=3 SV=1	22	0.0236124	3.03513	102959944	119810080	51313968	370789792	265569856	195520112	22	22	55.4	55.4	55.4	43.224
P33171	P33171	sp|P33171|EFTU_SYNE7 Elongation factor Tu OS=Synechococcus elongatus (strain PCC 7942 / FACHB-805) OX=1140 GN=tuf PE=3 SV=2	15	0.129296	3.02959	7.885e+06	16064006	2375001	36283016	31864012	11603998	15	15	51.8	51.8	51.8	44.19
Q31LW9	Q31LW9	sp|Q31LW9|SYL_SYNE7 Leucine--tRNA ligase OS=Synechococcus elongatus (strain PCC 7942 / FACHB-805) OX=1140 GN=leuS PE=3 SV=1	2	0.039859	3.0248	138361	282048	156026	920410	467050	356140	2	2	2.1	2.1	2.1	97.335
Q31RX6	Q31RX6	tr|Q31RX6|Q31RX6_SYNE7 Chromophore lyase CpcS/CpeS OS=Synechococcus elongatus (strain PCC 7942 / FACHB-805) OX=1140 GN=cpcS PE=3 SV=1	5	0.184216	3.01966	1975199	2.4666e+06	637980	9179001	4474598	1685601	5	5	37.2	37.2	37.2	20.163
Q31PR2	Q31PR2	tr|Q31PR2|Q31PR2_SYNE7 Phosphoribosylaminoimidazole-succinocarboxamide synthase OS=Synechococcus elongatus (strain PCC 7942 / FACHB-805) OX=1140 GN=purC PE=3 SV=1	3	0.483528	3.01547	218535	798650	146609	2.4234e+06	967700	118282	3	3	15.4	15.4	15.4	26.886
Q31LW2	Q31LW2	sp|Q31LW2|DAPF_SYNE7 Diaminopimelate epimerase OS=Synechococcus elongatus (strain PCC 7942 / FACHB-805) OX=1140 GN=dapF PE=3 SV=1	4	0.0734936	3.01268	1.2264e+06	1850401	514480	5581797	3.1888e+06	2.0488e+06	4	4	18.2	18.2	18.2	29.971
Q31PN3	Q31PN3	tr|Q31PN3|Q31PN3_SYNE7 CobW C-terminal domain-containing protein OS=Synechococcus elongatus (strain PCC 7942 / FACHB-805) OX=1140 GN=Synpcc7942_0956 PE=3 SV=1	4	0.20434	3.0011	840620	2.6356e+06	366810	5.8235e+06	4.6542e+06	1.0556e+06	4	4	14.5	14.5	14.5	42.433
P74764	P74764	sp|P74764|SYFB_SYNE7 Phenylalanine--tRNA ligase beta subunit OS=Synechococcus elongatus (strain PCC 7942 / FACHB-805) OX=1140 GN=pheT PE=3 SV=2	17	0.171884	3.00063	1.2832e+06	2.531e+06	257415	6275997	4.3515e+06	1.5899e+06	17	17	26.9	26.9	26.9	89.931
O50209	O50209	tr|O50209|O50209_SYNE7 Allophycocyanin, beta subunit OS=Synechococcus elongatus (strain PCC 7942 / FACHB-805) OX=1140 GN=apcF PE=3 SV=1	6	0.0453442	3.00027	2.9365e+06	4.7473e+06	1625199	12860995	9496401	5572101	5	5	45.6	41.4	41.4	18.572
Q31RM7;P53533;O34209	Q31RM7	tr|Q31RM7|Q31RM7_SYNE7 ATPase OS=Synechococcus elongatus (strain PCC 7942 / FACHB-805) OX=1140 GN=Synpcc7942_0260 PE=3 SV=1	4	0.0603572	2.99799	584350	799040	365530	2.7129e+06	1.6668e+06	863540	4	4	5.5	5.5	5.5	91.269
Q31RZ4	Q31RZ4	tr|Q31RZ4|Q31RZ4_SYNE7 Pyruvate dehydrogenase E1 component subunit beta OS=Synechococcus elongatus (strain PCC 7942 / FACHB-805) OX=1140 GN=Synpcc7942_0143 PE=4 SV=1	2	0.120488	2.99271	319310	533500	193960	1.8278e+06	880800	424080	2	2	5.8	5.8	5.8	36.042
P63200	P63200	sp|P63200|RS12_SYNE7 30S ribosomal protein S12 OS=Synechococcus elongatus (strain PCC 7942 / FACHB-805) OX=1140 GN=rpsL PE=3 SV=1	2	0.116273	2.9924	314830	594640	128257	1.7709e+06	821530	512860	2	2	12.1	12.1	12.1	13.991
Q31QL9	Q31QL9	tr|Q31QL9|Q31QL9_SYNE7 Adenosylhomocysteinase OS=Synechococcus elongatus (strain PCC 7942 / FACHB-805) OX=1140 GN=ahcY PE=3 SV=1	6	0.138877	2.98121	703330	1.1409e+06	99144.8	2.76e+06	1.8241e+06	1.2095e+06	6	6	16	16	16	45.699
Q31QT3	Q31QT3	tr|Q31QT3|Q31QT3_SYNE7 Ribosome-binding ATPase YchF OS=Synechococcus elongatus (strain PCC 7942 / FACHB-805) OX=1140 GN=ychF PE=3 SV=1	2	0.124052	2.97246	110837	641320	48375.2	1.2586e+06	626600	494350	2	2	5.8	5.8	5.8	39.195
Q31PM2	Q31PM2	sp|Q31PM2|HEM3_SYNE7 Porphobilinogen deaminase OS=Synechococcus elongatus (strain PCC 7942 / FACHB-805) OX=1140 GN=hemC PE=3 SV=1	22	0.0499861	2.96958	24683000	42227020	10329999	95133016	78396040	55840996	22	22	82.2	82.2	82.2	34.777
Q31PL1	Q31PL1	tr|Q31PL1|Q31PL1_SYNE7 Ferredoxin--NADP reductase OS=Synechococcus elongatus (strain PCC 7942 / FACHB-805) OX=1140 GN=Synpcc7942_0978 PE=3 SV=1	9	0.133446	2.96044	2.2031e+06	3.5967e+06	1.1214e+06	11056005	6.8737e+06	2560101	9	9	32.5	32.5	32.5	44.428
Q31K41	Q31K41	tr|Q31K41|Q31K41_SYNE7 3-isopropylmalate dehydratase OS=Synechococcus elongatus (strain PCC 7942 / FACHB-805) OX=1140 GN=Synpcc7942_2548 PE=3 SV=1	3	0.206275	2.94187	725540	1.6161e+06	149653	4116199	2.3987e+06	814160	3	3	19.3	19.3	19.3	21.329
Q31PY6	Q31PY6	sp|Q31PY6|DAPAT_SYNE7 LL-diaminopimelate aminotransferase OS=Synechococcus elongatus (strain PCC 7942 / FACHB-805) OX=1140 GN=dapL PE=3 SV=1	5	0.0950837	2.93068	670480	873350	631580	3.6683e+06	1827301	879829	5	5	12.7	12.7	12.7	44.845
Q31K59	Q31K59	sp|Q31K59|RS2_SYNE7 30S ribosomal protein S2 OS=Synechococcus elongatus (strain PCC 7942 / FACHB-805) OX=1140 GN=rpsB PE=3 SV=1	3	0.184899	2.89418	814290	1.0493e+06	99307.4	3.1158e+06	1.6901e+06	875070	3	3	8.8	8.8	8.8	28.4
P43087	P43087	sp|P43087|HEM2_SYNE7 Delta-aminolevulinic acid dehydratase OS=Synechococcus elongatus (strain PCC 7942 / FACHB-805) OX=1140 GN=hemB PE=3 SV=2	24	0.173897	2.88846	100040024	91892968	13295005	287880128	222090144	82822984	24	24	86.8	86.8	86.8	35.574
Q54709	Q54709	sp|Q54709|OPCA_SYNE7 Putative OxPP cycle protein OpcA OS=Synechococcus elongatus (strain PCC 7942 / FACHB-805) OX=1140 GN=opcA PE=4 SV=2	4	0.252821	2.882	405600	1.0328e+06	104752	1.8377e+06	2.2481e+06	361570	4	4	13.5	13.5	13.5	48.873
Q31MG7	Q31MG7	tr|Q31MG7|Q31MG7_SYNE7 Thiosulphate-binding protein OS=Synechococcus elongatus (strain PCC 7942 / FACHB-805) OX=1140 GN=Synpcc7942_1722 PE=4 SV=1	1	0.0713484	2.88123	471320	136788	416370	1.4676e+06	639930	844230	1	1	3.6	3.6	3.6	38.845
Q31L97	Q31L97	tr|Q31L97|Q31L97_SYNE7 Translation initiation factor 1 (EIF-1/SUI1) OS=Synechococcus elongatus (strain PCC 7942 / FACHB-805) OX=1140 GN=Synpcc7942_2142 PE=3 SV=1	2	0.165465	2.86163	757800	1.8797e+06	118202	3.3563e+06	3228799	1.3007e+06	2	2	17.1	17.1	17.1	12.099
P54415	P54415	sp|P54415|CLPP1_SYNE7 ATP-dependent Clp protease proteolytic subunit 1 OS=Synechococcus elongatus (strain PCC 7942 / FACHB-805) OX=1140 GN=clpP1 PE=3 SV=1	4	0.0696548	2.86156	1.975e+06	2.4041e+06	856900	7.0383e+06	5319901	2624901	4	3	23.9	23.9	20.3	21.695
Q31KE0	Q31KE0	tr|Q31KE0|Q31KE0_SYNE7 1-Cys peroxiredoxin OS=Synechococcus elongatus (strain PCC 7942 / FACHB-805) OX=1140 GN=Synpcc7942_2449 PE=3 SV=1	7	0.0828685	2.85205	7.9957e+06	7.0419e+06	3.1388e+06	29261990	12674995	9902994	7	7	37.9	37.9	37.9	23.663
Q31RP7	Q31RP7	tr|Q31RP7|Q31RP7_SYNE7 Uncharacterized protein OS=Synechococcus elongatus (strain PCC 7942 / FACHB-805) OX=1140 GN=Synpcc7942_0240 PE=3 SV=1	8	0.116098	2.84948	5973603	11837996	2.1734e+06	27681006	19832006	9433795	8	8	61.3	61.3	61.3	18.13
Q31MF9	Q31MF9	tr|Q31MF9|Q31MF9_SYNE7 Thioredoxin domain-containing protein OS=Synechococcus elongatus (strain PCC 7942 / FACHB-805) OX=1140 GN=Synpcc7942_1730 PE=4 SV=1	5	0.0325797	2.83499	4.0907e+06	6.3915e+06	2.8759e+06	15147008	15133997	7589100	5	5	39.3	39.3	39.3	21.306
Q31S35	Q31S35	tr|Q31S35|Q31S35_SYNE7 Uma2 domain-containing protein OS=Synechococcus elongatus (strain PCC 7942 / FACHB-805) OX=1140 GN=Synpcc7942_0102 PE=4 SV=1	1	0.144375	2.82971	641530	716000	326290	1.9925e+06	2.2244e+06	547820	1	1	7.5	7.5	7.5	21.128
Q54734	Q54734	tr|Q54734|Q54734_SYNE7 SqdB OS=Synechococcus elongatus (strain PCC 7942 / FACHB-805) OX=1140 GN=sqdB PE=4 SV=1	3	0.233854	2.82572	831260	862310	137938	2.7557e+06	1.9004e+06	519230	3	3	10.4	10.4	10.4	44.637
Q31KM3	Q31KM3	tr|Q31KM3|Q31KM3_SYNE7 Nif11 domain-containing protein OS=Synechococcus elongatus (strain PCC 7942 / FACHB-805) OX=1140 GN=Synpcc7942_2366 PE=4 SV=1	4	0.0894034	2.8202	3.2596e+06	4.6489e+06	1.1917e+06	12425997	8524196	4.7142e+06	4	4	40.2	40.2	40.2	10.609
P34185	P34185	sp|P34185|TOP1_SYNE7 DNA topoisomerase 1 OS=Synechococcus elongatus (strain PCC 7942 / FACHB-805) OX=1140 GN=topA PE=3 SV=2	7	0.13981	2.80675	677250	1.3628e+06	296280	3807198	1714799	1.0355e+06	7	7	10.1	10.1	10.1	98.294
P55020	P55020	sp|P55020|PLAS_SYNE7 Plastocyanin OS=Synechococcus elongatus (strain PCC 7942 / FACHB-805) OX=1140 GN=petE PE=1 SV=1	1	0.287936	2.79173	8.089e+06	15605010	62041.7	41403992	16181004	8735601	1	1	13.6	13.6	13.6	13.308
Q31MN0	Q31MN0	tr|Q31MN0|Q31MN0_SYNE7 Nitroreductase OS=Synechococcus elongatus (strain PCC 7942 / FACHB-805) OX=1140 GN=Synpcc7942_1659 PE=3 SV=1	5	0.0104724	2.78894	4150500	3.58e+06	2.2301e+06	11624005	7392597	8762899	5	5	29.3	29.3	29.3	23.696
Q31P74	Q31P74	tr|Q31P74|Q31P74_SYNE7 Usp domain-containing protein OS=Synechococcus elongatus (strain PCC 7942 / FACHB-805) OX=1140 GN=Synpcc7942_1115 PE=3 SV=1	8	0.133487	2.78388	8332601	13023992	2.6383e+06	30636004	26185994	9976795	8	8	89.7	89.7	89.7	13.404
O33698	O33698	sp|O33698|RS1_SYNE7 30S ribosomal protein S1 OS=Synechococcus elongatus (strain PCC 7942 / FACHB-805) OX=1140 GN=rpsA PE=3 SV=1	12	0.178443	2.76604	2.8165e+06	5.0009e+06	611940	11769006	8320096	3226802	12	12	48.5	48.5	48.5	31.785
Q31LM9	Q31LM9	sp|Q31LM9|CY550_SYNE7 Cytochrome c-550 OS=Synechococcus elongatus (strain PCC 7942 / FACHB-805) OX=1140 GN=psbV PE=3 SV=2	4	0.133187	2.76549	7177999	12882999	3.4776e+06	36308016	19138012	9649703	4	4	34.7	34.7	34.7	18.239
Q31M58	Q31M58	tr|Q31M58|Q31M58_SYNE7 IMP dehydrogenase related 2 OS=Synechococcus elongatus (strain PCC 7942 / FACHB-805) OX=1140 GN=Synpcc7942_1831 PE=4 SV=1	20	0.0424265	2.75524	7.667e+06	10483001	4.521e+06	29529016	20165004	12769995	20	20	71.3	71.3	71.3	40.223
Q31P93	Q31P93	sp|Q31P93|THIC_SYNE7 Phosphomethylpyrimidine synthase OS=Synechococcus elongatus (strain PCC 7942 / FACHB-805) OX=1140 GN=thiC PE=3 SV=1	15	0.237879	2.75224	7353003	10801005	593160	27681006	17499010	6416604	15	15	38.8	38.8	38.8	50.881
Q31RX3	Q31RX3	tr|Q31RX3|Q31RX3_SYNE7 Ribosomal silencing factor RsfS OS=Synechococcus elongatus (strain PCC 7942 / FACHB-805) OX=1140 GN=rsfS PE=3 SV=1	2	0.138455	2.73022	168234	558990	63833.1	1.172e+06	551190	436570	2	2	15.8	15.8	15.8	15.383
Q31Q37	Q31Q37	tr|Q31Q37|Q31Q37_SYNE7 Chromophore lyase CpcT/CpeT OS=Synechococcus elongatus (strain PCC 7942 / FACHB-805) OX=1140 GN=cpcT PE=3 SV=1	3	0.192063	2.71932	1.315e+06	2.0028e+06	99752.5	4.3146e+06	3117200	1861600	3	3	18.8	18.8	18.8	22.399
Q31RH0;Q31RG9	Q31RH0;Q31RG9	tr|Q31RH0|Q31RH0_SYNE7 Uncharacterized protein OS=Synechococcus elongatus (strain PCC 7942 / FACHB-805) OX=1140 GN=Synpcc7942_0317 PE=4 SV=1;tr|Q31RG9|Q31RG9_SYNE7 Uncharacterized protein OS=Synechococcus elongatus (strain PCC 7942 / FACHB-805) OX=1140 GN=	2	0.043685	2.71765	1.0104e+06	913140	446560	2.6624e+06	2.4956e+06	1.2831e+06	2	2	18.4	18.4	18.4	15.939
Q31QL1	Q31QL1	sp|Q31QL1|ILVD_SYNE7 Dihydroxy-acid dehydratase OS=Synechococcus elongatus (strain PCC 7942 / FACHB-805) OX=1140 GN=ilvD PE=3 SV=1	7	0.103781	2.70863	678600	1.535e+06	1.6114e+06	5.5213e+06	3.2145e+06	1.6247e+06	7	7	10.3	10.3	10.3	66.531
Q31MQ1	Q31MQ1	sp|Q31MQ1|Y1638_SYNE7 UPF0367 protein Synpcc7942_1638 OS=Synechococcus elongatus (strain PCC 7942 / FACHB-805) OX=1140 GN=Synpcc7942_1638 PE=3 SV=1	7	0.109236	2.70816	10508005	17215000	2.722e+06	34287004	30533016	17630004	7	7	80.7	80.7	80.7	9.5829
Q31ND8	Q31ND8	tr|Q31ND8|Q31ND8_SYNE7 VOC domain-containing protein OS=Synechococcus elongatus (strain PCC 7942 / FACHB-805) OX=1140 GN=Synpcc7942_1401 PE=4 SV=1	3	0.184043	2.70202	1.1591e+06	1.675e+06	110961	3.5337e+06	2.9225e+06	1.5014e+06	3	3	30.4	30.4	30.4	13.982
Q31S82	Q31S82	tr|Q31S82|Q31S82_SYNE7 Uncharacterized protein OS=Synechococcus elongatus (strain PCC 7942 / FACHB-805) OX=1140 GN=Synpcc7942_0055 PE=4 SV=1	7	0.333498	2.69735	1.4305e+06	1.9916e+06	174580	5.5464e+06	3.4743e+06	680790	7	7	32.6	32.6	32.6	26.437
Q31KI0	Q31KI0	sp|Q31KI0|PURA_SYNE7 Adenylosuccinate synthetase OS=Synechococcus elongatus (strain PCC 7942 / FACHB-805) OX=1140 GN=purA PE=3 SV=1	12	0.143222	2.69675	3.8603e+06	4742303	1.3873e+06	14265995	8840304	3833999	12	12	29.3	29.3	29.3	48.3
Q31LZ1	Q31LZ1	sp|Q31LZ1|LEUC_SYNE7 3-isopropylmalate dehydratase large subunit OS=Synechococcus elongatus (strain PCC 7942 / FACHB-805) OX=1140 GN=leuC PE=3 SV=1	3	0.509049	2.69455	665520	631570	33338	1.8638e+06	1.6269e+06	94205.5	3	3	6.4	6.4	6.4	50.342
Q31QK9	Q31QK9	sp|Q31QK9|SPEE_SYNE7 Polyamine aminopropyltransferase OS=Synechococcus elongatus (strain PCC 7942 / FACHB-805) OX=1140 GN=speE PE=1 SV=1	1	0.0784348	2.68839	212500	869760	151947	1.3453e+06	1.0105e+06	962230	1	1	4.5	4.5	4.5	31.85
Q31N86	Q31N86	tr|Q31N86|Q31N86_SYNE7 Two component transcriptional regulator, winged helix family OS=Synechococcus elongatus (strain PCC 7942 / FACHB-805) OX=1140 GN=Synpcc7942_1453 PE=4 SV=1	2	0.108549	2.68612	831800	1.1669e+06	433920	3.5313e+06	1.9722e+06	1.0308e+06	2	2	8.2	8.2	8.2	27.375
Q31P50	Q31P50	tr|Q31P50|Q31P50_SYNE7 Uncharacterized protein OS=Synechococcus elongatus (strain PCC 7942 / FACHB-805) OX=1140 GN=Synpcc7942_1139 PE=4 SV=1	2	0.0868773	2.67021	224246	341290	117406	906200	601080	316320	2	2	5.2	5.2	5.2	63.813
Q31MF5	Q31MF5	tr|Q31MF5|Q31MF5_SYNE7 Ferredoxin-thioredoxin reductase, catalytic chain OS=Synechococcus elongatus (strain PCC 7942 / FACHB-805) OX=1140 GN=Synpcc7942_1734 PE=3 SV=1	5	0.123628	2.65461	2.4586e+06	4.1459e+06	521380	5.9663e+06	8324398	4.6257e+06	5	5	80	80	80	13.375
Q31PM5	Q31PM5	tr|Q31PM5|Q31PM5_SYNE7 Uncharacterized protein OS=Synechococcus elongatus (strain PCC 7942 / FACHB-805) OX=1140 GN=Synpcc7942_0964 PE=4 SV=1	2	0.174328	2.65229	544300	567670	94815.9	1.4459e+06	1.2802e+06	474650	2	2	11	11	11	18.807
Q31LP4	Q31LP4	tr|Q31LP4|Q31LP4_SYNE7 Histidine biosynthesis bifunctional protein HisIE OS=Synechococcus elongatus (strain PCC 7942 / FACHB-805) OX=1140 GN=hisI PE=3 SV=1	6	0.158189	2.64068	2.7372e+06	3.5513e+06	623540	8647295	6751904	2853301	6	6	39.8	39.8	39.8	23.865
Q31NF1	Q31NF1	tr|Q31NF1|Q31NF1_SYNE7 Carbonate dehydratase OS=Synechococcus elongatus (strain PCC 7942 / FACHB-805) OX=1140 GN=Synpcc7942_1388 PE=3 SV=1	3	0.132022	2.63106	1.7087e+06	3043098	1.1789e+06	8717003	4619298	2.2677e+06	3	3	14.3	14.3	14.3	26.937
Q31P65	Q31P65	tr|Q31P65|Q31P65_SYNE7 Exoribonuclease II OS=Synechococcus elongatus (strain PCC 7942 / FACHB-805) OX=1140 GN=Synpcc7942_1124 PE=4 SV=1	2	0.230841	2.62926	686570	671670	42185.6	1.8938e+06	1.2284e+06	559880	2	2	3.1	3.1	3.1	75.994
Q31Q18	Q31Q18	sp|Q31Q18|PURQ_SYNE7 Phosphoribosylformylglycinamidine synthase subunit PurQ OS=Synechococcus elongatus (strain PCC 7942 / FACHB-805) OX=1140 GN=purQ PE=3 SV=1	3	0.322305	2.60176	7445504	12652995	1047300	31038020	19720990	4.2572e+06	3	3	24	24	24	23.601
Q31R14	Q31R14	tr|Q31R14|Q31R14_SYNE7 NADH:flavin oxidoreductases Old Yellow Enzyme family-like OS=Synechococcus elongatus (strain PCC 7942 / FACHB-805) OX=1140 GN=Synpcc7942_0473 PE=4 SV=1	12	0.0127567	2.59891	3.5534e+06	4882300	2.9264e+06	13236008	8468896	7.8242e+06	12	12	51.6	51.6	51.6	40.475
Q31Q07	Q31Q07	tr|Q31Q07|Q31Q07_SYNE7 Asparagine--tRNA ligase OS=Synechococcus elongatus (strain PCC 7942 / FACHB-805) OX=1140 GN=asnS PE=3 SV=1	4	0.192372	2.59121	772490	841610	109553	2210000	1560400	695940	4	4	10.2	10.2	10.2	52.261
Q31MR3	Q31MR3	tr|Q31MR3|Q31MR3_SYNE7 Uncharacterized protein OS=Synechococcus elongatus (strain PCC 7942 / FACHB-805) OX=1140 GN=Synpcc7942_1626 PE=4 SV=1	3	0.105399	2.56795	6.2605e+06	6861001	2.6104e+06	22091002	10836004	7471704	3	3	28.1	28.1	28.1	16.695
Q31MP0	Q31MP0	tr|Q31MP0|Q31MP0_SYNE7 Rubrerythrin OS=Synechococcus elongatus (strain PCC 7942 / FACHB-805) OX=1140 GN=Synpcc7942_1649 PE=4 SV=1	2	0.141353	2.56594	407166	692230	70033.2	1.1565e+06	749290	1.0949e+06	2	2	14.3	14.3	14.3	26.081
Q31QE3	Q31QE3	tr|Q31QE3|Q31QE3_SYNE7 SSU ribosomal protein S1P OS=Synechococcus elongatus (strain PCC 7942 / FACHB-805) OX=1140 GN=Synpcc7942_0694 PE=4 SV=1	6	0.220925	2.56449	978941	2.5502e+06	100932	4.8265e+06	3.0344e+06	1.4484e+06	6	6	20.8	20.8	20.8	34.591
Q31M37	Q31M37	tr|Q31M37|Q31M37_SYNE7 Precorrin-8X methylmutase OS=Synechococcus elongatus (strain PCC 7942 / FACHB-805) OX=1140 GN=Synpcc7942_1852 PE=3 SV=1	10	0.238727	2.55659	9321299	16885004	1.9453e+06	33441014	30490016	8041002	10	10	78.9	78.9	78.9	22.505
P18655	P18655	sp|P18655|SODF_SYNE7 Superoxide dismutase [Fe] OS=Synechococcus elongatus (strain PCC 7942 / FACHB-805) OX=1140 GN=sodB PE=3 SV=1	6	0.054773	2.55037	11933993	8232104	6809996	34338988	21661008	12798998	6	6	55.7	55.7	55.7	22.083
Q31S91	Q31S91	tr|Q31S91|Q31S91_SYNE7 Methylase involved in ubiquinone/menaquinone biosynthesis-like OS=Synechococcus elongatus (strain PCC 7942 / FACHB-805) OX=1140 GN=Synpcc7942_0046 PE=4 SV=1	4	0.14828	2.53983	1.7758e+06	2548700	657730	6.3571e+06	4380303	1.9166e+06	4	4	11.4	11.4	11.4	50.716
Q31KL4	Q31KL4	sp|Q31KL4|DDL_SYNE7 D-alanine--D-alanine ligase OS=Synechococcus elongatus (strain PCC 7942 / FACHB-805) OX=1140 GN=ddl PE=3 SV=1	4	0.252164	2.52989	2.3225e+06	1.9781e+06	924251	5840603	6.1099e+06	1.2678e+06	4	4	10.1	10.1	10.1	37.901
Q31QK2	Q31QK2	tr|Q31QK2|Q31QK2_SYNE7 Transcription termination/antitermination protein NusG OS=Synechococcus elongatus (strain PCC 7942 / FACHB-805) OX=1140 GN=nusG PE=3 SV=1	8	0.0773718	2.52618	3.4e+06	4830800	1.4518e+06	9989399	9485798	4984798	8	8	42.9	42.9	42.9	23.085
Q31NF2	Q31NF2	tr|Q31NF2|Q31NF2_SYNE7 Asparagine synthetase domain-containing protein OS=Synechococcus elongatus (strain PCC 7942 / FACHB-805) OX=1140 GN=Synpcc7942_1387 PE=4 SV=1	3	0.372823	2.52357	156741	1.3279e+06	168363	2061201	1.9093e+06	200972	3	3	14.9	14.9	14.9	30.051
Q31PI7	Q31PI7	tr|Q31PI7|Q31PI7_SYNE7 Photosystem I 16 kDa polypeptide OS=Synechococcus elongatus (strain PCC 7942 / FACHB-805) OX=1140 GN=Synpcc7942_1002 PE=1 SV=1	7	0.076437	2.51462	6833698	7.7303e+06	2.6994e+06	21235986	12566008	9608901	7	7	46.5	46.5	46.5	15.646
Q31K23	Q31K23	tr|Q31K23|Q31K23_SYNE7 Peptidyl-prolyl cis-trans isomerase OS=Synechococcus elongatus (strain PCC 7942 / FACHB-805) OX=1140 GN=Synpcc7942_2566 PE=4 SV=1	2	0.158739	2.50512	794890	1452100	160839	2.5875e+06	2.2499e+06	1.1945e+06	2	2	5.8	5.8	5.8	40.181
Q31LL6	Q31LL6	sp|Q31LL6|RIMP_SYNE7 Ribosome maturation factor RimP OS=Synechococcus elongatus (strain PCC 7942 / FACHB-805) OX=1140 GN=rimP PE=3 SV=1	2	0.190788	2.49111	1.4966e+06	2.0262e+06	105825	2840200	3.387e+06	2.8121e+06	2	2	16.3	16.3	16.3	17.029
Q31RI6	Q31RI6	tr|Q31RI6|Q31RI6_SYNE7 Single-stranded DNA-binding protein OS=Synechococcus elongatus (strain PCC 7942 / FACHB-805) OX=1140 GN=Synpcc7942_0301 PE=3 SV=1	2	0.0472019	2.47716	2.4285e+06	3.0048e+06	1.1823e+06	7.3106e+06	5142100	3935198	2	2	14.2	14.2	14.2	13.556
P50021	P50021	sp|P50021|DNAK2_SYNE7 Chaperone protein dnaK2 OS=Synechococcus elongatus (strain PCC 7942 / FACHB-805) OX=1140 GN=dnaK2 PE=3 SV=2	10	0.0891327	2.47547	3517099	7277904	1.7817e+06	13808993	10623006	6.7012e+06	10	10	17	17	17	67.767
Q8KUV1	Q8KUV1	tr|Q8KUV1|Q8KUV1_SYNE7 ANL29 OS=Synechococcus elongatus (strain PCC 7942 / FACHB-805) OX=1140 GN=sepT1 PE=3 SV=1	1	0.536348	2.47062	920580	777190	89729.1	2.2044e+06	2.0631e+06	148731	1	1	12.9	12.9	12.9	12.868
Q31MN3	Q31MN3	sp|Q31MN3|KATG_SYNE7 Catalase-peroxidase OS=Synechococcus elongatus (strain PCC 7942 / FACHB-805) OX=1140 GN=katG PE=1 SV=1	7	0.0942303	2.46096	577810	1.0941e+06	594160	2.3378e+06	2.364e+06	874910	7	7	12.6	12.6	12.6	80.077
Q31PU1	Q31PU1	tr|Q31PU1|Q31PU1_SYNE7 Ferredoxin like protein OS=Synechococcus elongatus (strain PCC 7942 / FACHB-805) OX=1140 GN=Synpcc7942_0898 PE=4 SV=1	4	0.0932101	2.45772	1.6903e+06	2.5796e+06	544920	5.1092e+06	3.3704e+06	3353900	4	4	33.8	33.8	33.8	14.98
Q31PC1	Q31PC1	tr|Q31PC1|Q31PC1_SYNE7 Dihydrolipoamide acetyltransferase component of pyruvate dehydrogenase complex OS=Synechococcus elongatus (strain PCC 7942 / FACHB-805) OX=1140 GN=Synpcc7942_1068 PE=3 SV=1	9	0.154838	2.44466	4.2361e+06	10612997	1.8017e+06	20936004	12643999	7.1255e+06	9	9	34.6	34.6	34.6	44.469
Q31LJ3	Q31LJ3	sp|Q31LJ3|GCSH_SYNE7 Glycine cleavage system H protein OS=Synechococcus elongatus (strain PCC 7942 / FACHB-805) OX=1140 GN=gcvH PE=3 SV=1	3	0.122481	2.44225	10791998	12600994	3.1768e+06	27442988	25302010	12145001	3	3	33.3	33.3	33.3	14.069
Q31L10	Q31L10	sp|Q31L10|RL2_SYNE7 50S ribosomal protein L2 OS=Synechococcus elongatus (strain PCC 7942 / FACHB-805) OX=1140 GN=rplB PE=3 SV=1	8	0.150883	2.42918	8390105	14377005	2478401	30919984	18439002	11966998	8	8	34.8	34.8	34.8	31.706
Q31RP2	Q31RP2	tr|Q31RP2|Q31RP2_SYNE7 Glyceraldehyde-3-phosphate dehydrogenase OS=Synechococcus elongatus (strain PCC 7942 / FACHB-805) OX=1140 GN=Synpcc7942_0245 PE=3 SV=1	4	0.229152	2.42345	615430	738940	97150	2.0647e+06	857500	595490	4	4	22.4	22.4	22.4	38.533
Q31P73	Q31P73	sp|Q31P73|PGK_SYNE7 Phosphoglycerate kinase OS=Synechococcus elongatus (strain PCC 7942 / FACHB-805) OX=1140 GN=pgk PE=3 SV=1	8	0.315363	2.4177	5.1832e+06	5381202	56351.8	16121002	5.7585e+06	3.7983e+06	8	8	25.4	25.4	25.4	42.023
Q31M29	Q31M29	tr|Q31M29|Q31M29_SYNE7 Two component transcriptional regulator, LuxR family OS=Synechococcus elongatus (strain PCC 7942 / FACHB-805) OX=1140 GN=Synpcc7942_1860 PE=4 SV=1	6	0.00330894	2.41264	1.7905e+06	2.1635e+06	1477900	5040398	4.3554e+06	3.7094e+06	6	6	30.2	30.2	30.2	26.339
Q31N17	Q31N17	sp|Q31N17|RPOB_SYNE7 DNA-directed RNA polymerase subunit beta OS=Synechococcus elongatus (strain PCC 7942 / FACHB-805) OX=1140 GN=rpoB PE=3 SV=1	5	0.0437681	2.40637	1001700	1.709e+06	933880	4.2822e+06	2.4983e+06	1.9897e+06	5	5	6.4	6.4	6.4	123.28
Q31L17	Q31L17	sp|Q31L17|RL14_SYNE7 50S ribosomal protein L14 OS=Synechococcus elongatus (strain PCC 7942 / FACHB-805) OX=1140 GN=rplN PE=3 SV=1	2	0.215321	2.40627	545480	865619	127656	2.1464e+06	948421	607840	2	2	20.7	20.7	20.7	13.318
Q31MC9	Q31MC9	tr|Q31MC9|Q31MC9_SYNE7 Alanine dehydrogenase OS=Synechococcus elongatus (strain PCC 7942 / FACHB-805) OX=1140 GN=Synpcc7942_1760 PE=3 SV=1	1	0.194997	2.40099	1.2991e+06	1.3659e+06	281206	3.0167e+06	3.0241e+06	1033000	1	1	1.9	1.9	1.9	38.331
P29820	P29820	sp|P29820|PPI_SYNE7 Peptidyl-prolyl cis-trans isomerase OS=Synechococcus elongatus (strain PCC 7942 / FACHB-805) OX=1140 GN=rot PE=3 SV=1	6	0.197949	2.3829	21238008	29900016	3595601	58641008	49641996	22141996	6	6	71	71	71	15.657
Q31R87	Q31R87	tr|Q31R87|Q31R87_SYNE7 Anthranilate synthase, component II OS=Synechococcus elongatus (strain PCC 7942 / FACHB-805) OX=1140 GN=Synpcc7942_0400 PE=4 SV=1	2	0.234452	2.37636	1.5206e+06	2.8562e+06	307470	5047500	4.6139e+06	1.4701e+06	2	2	15.5	15.5	15.5	21.581
Q935Y0	Q935Y0	tr|Q935Y0|Q935Y0_SYNE7 Bacterial translation initiation factor 1 (BIF-1) OS=Synechococcus elongatus (strain PCC 7942 / FACHB-805) OX=1140 GN=SEB0016 PE=4 SV=1	3	0.0313128	2.36418	4.5798e+06	5.4091e+06	2.6759e+06	12800995	9918599	7222301	3	3	40	40	40	7.782
Q31QY8	Q31QY8	tr|Q31QY8|Q31QY8_SYNE7 Hydroxyneurosporene-O-methyltransferase OS=Synechococcus elongatus (strain PCC 7942 / FACHB-805) OX=1140 GN=Synpcc7942_0499 PE=3 SV=1	2	0.132548	2.36415	645710	856850	236010	2.0748e+06	1.2648e+06	770640	2	2	5.1	5.1	5.1	35.639
Q31NH5	Q31NH5	tr|Q31NH5|Q31NH5_SYNE7 Uncharacterized protein OS=Synechococcus elongatus (strain PCC 7942 / FACHB-805) OX=1140 GN=Synpcc7942_1364 PE=4 SV=1	2	0.177085	2.36223	522310	488920	389490	2077199	672870	558750	2	2	15.2	15.2	15.2	15.973
Q8GMR8	Q8GMR8	tr|Q8GMR8|Q8GMR8_SYNE7 Putative NifU-like protein OS=Synechococcus elongatus (strain PCC 7942 / FACHB-805) OX=1140 GN=sek0020 PE=4 SV=1	3	0.191322	2.36192	10551007	12656994	1.1904e+06	24058008	20841998	12726999	3	3	38.3	38.3	38.3	8.8601
Q31Q65	Q31Q65	tr|Q31Q65|Q31Q65_SYNE7 Chromophore lyase CpcT/CpeT OS=Synechococcus elongatus (strain PCC 7942 / FACHB-805) OX=1140 GN=cpcT PE=3 SV=1	1	0.260533	2.35157	526400	668270	73952.1	1.7642e+06	770290	448760	1	1	7.1	7.1	7.1	22.408
P16891	P16891	sp|P16891|DCUP_SYNE7 Uroporphyrinogen decarboxylase OS=Synechococcus elongatus (strain PCC 7942 / FACHB-805) OX=1140 GN=hemE PE=3 SV=2	4	0.166454	2.34893	2.3265e+06	3.5433e+06	479800	6619500	5219897	3.0754e+06	4	4	14.4	14.4	14.4	39.278
Q31LC0	Q31LC0	tr|Q31LC0|Q31LC0_SYNE7 RNA methyltransferase TrmH, group 3 OS=Synechococcus elongatus (strain PCC 7942 / FACHB-805) OX=1140 GN=Synpcc7942_2119 PE=4 SV=1	12	0.112823	2.34172	4880003	9688205	2.0513e+06	17964010	11989993	8964199	12	12	28.7	28.7	28.7	56.743
Q31QQ4	Q31QQ4	tr|Q31QQ4|Q31QQ4_SYNE7 Mg-protoporphyrin IX chelatase OS=Synechococcus elongatus (strain PCC 7942 / FACHB-805) OX=1140 GN=Synpcc7942_0583 PE=3 SV=1	1	0.703459	2.33947	450640	531790	163134	2.207e+06	306307	166710	1	1	2.5	2.5	2.5	39.91
Q31PE0	Q31PE0	tr|Q31PE0|Q31PE0_SYNE7 Phycobilisome rod linker polypeptide OS=Synechococcus elongatus (strain PCC 7942 / FACHB-805) OX=1140 GN=Synpcc7942_1049 PE=1 SV=1	4	0.129737	2.33894	1134300	1.795e+06	598840	4114001	2742500	1.3956e+06	4	4	15.4	15.4	15.4	30.353
Q31L15	Q31L15	sp|Q31L15|RL29_SYNE7 50S ribosomal protein L29 OS=Synechococcus elongatus (strain PCC 7942 / FACHB-805) OX=1140 GN=rpmC PE=3 SV=1	1	0.100063	2.33702	1.1135e+06	1.4834e+06	599870	4008999	1.8485e+06	1613401	1	1	14.1	14.1	14.1	7.6498
Q31MT0	Q31MT0	tr|Q31MT0|Q31MT0_SYNE7 Protein splicing (Intein) site OS=Synechococcus elongatus (strain PCC 7942 / FACHB-805) OX=1140 GN=Synpcc7942_1609 PE=4 SV=1	4	0.55046	2.33633	595620	917440	74892.1	2.4838e+06	1.0831e+06	143086	4	4	4.3	4.3	4.3	127.2
Q31RQ8	Q31RQ8	tr|Q31RQ8|Q31RQ8_SYNE7 Uncharacterized protein OS=Synechococcus elongatus (strain PCC 7942 / FACHB-805) OX=1140 GN=Synpcc7942_0229 PE=4 SV=1	4	0.353783	2.31775	2.383e+06	4.3297e+06	627190	8464698	7.1703e+06	1.377e+06	4	4	29.9	29.9	29.9	19.714
Q31LS0	Q31LS0	tr|Q31LS0|Q31LS0_SYNE7 Transcriptional regulator AbrB OS=Synechococcus elongatus (strain PCC 7942 / FACHB-805) OX=1140 GN=Synpcc7942_1969 PE=4 SV=1	6	0.277039	2.31648	4877500	6.2425e+06	164058	12734000	9165201	4.2401e+06	6	6	51.2	51.2	51.2	13.71
Q31Q47	Q31Q47	tr|Q31Q47|Q31Q47_SYNE7 RNA-binding region RNP-1 OS=Synechococcus elongatus (strain PCC 7942 / FACHB-805) OX=1140 GN=Synpcc7942_0790 PE=4 SV=1	5	0.0649287	2.31611	10872999	8671096	4478498	26552002	16083003	13003999	5	5	40.8	40.8	40.8	15.401
Q31LV2	Q31LV2	tr|Q31LV2|Q31LV2_SYNE7 Peptide methionine sulfoxide reductase MsrA OS=Synechococcus elongatus (strain PCC 7942 / FACHB-805) OX=1140 GN=msrA PE=3 SV=1	8	0.18747	2.30649	3.6281e+06	10179998	1.603e+06	16657999	13438997	5.4486e+06	8	8	36.6	36.6	36.6	27.009
Q31NZ4	Q31NZ4	tr|Q31NZ4|Q31NZ4_SYNE7 Uncharacterized protein OS=Synechococcus elongatus (strain PCC 7942 / FACHB-805) OX=1140 GN=Synpcc7942_1195 PE=4 SV=1	4	0.075438	2.29563	3.4238e+06	3.1787e+06	1071500	6380196	6641696	4.5948e+06	4	4	29.5	29.5	29.5	18.046
Q31N19	Q31N19	sp|Q31N19|RS20_SYNE7 30S ribosomal protein S20 OS=Synechococcus elongatus (strain PCC 7942 / FACHB-805) OX=1140 GN=rpsT PE=3 SV=1	2	0.118492	2.28248	1.1242e+06	2.567e+06	443240	3.2766e+06	3.8073e+06	2352899	2	2	29.6	29.6	29.6	10.892
Q31MH9	Q31MH9	sp|Q31MH9|RPOZ_SYNE7 DNA-directed RNA polymerase subunit omega OS=Synechococcus elongatus (strain PCC 7942 / FACHB-805) OX=1140 GN=rpoZ PE=3 SV=1	2	0.192486	2.27633	2133101	3.3978e+06	1.2482e+06	7911395	5.4202e+06	2.0999e+06	2	2	38.2	38.2	38.2	8.7779
Q31MT3	Q31MT3	tr|Q31MT3|Q31MT3_SYNE7 Beta-Ig-H3/fasciclin OS=Synechococcus elongatus (strain PCC 7942 / FACHB-805) OX=1140 GN=Synpcc7942_1606 PE=4 SV=1	3	0.136927	2.26957	1970499	1.2277e+06	789830	4919901	2539699	1.5915e+06	3	3	21	21	21	19.644
Q31RJ9	Q31RJ9	sp|Q31RJ9|GLMU_SYNE7 Bifunctional protein GlmU OS=Synechococcus elongatus (strain PCC 7942 / FACHB-805) OX=1140 GN=glmU PE=3 SV=1	10	0.346856	2.26876	2.0059e+06	2.3987e+06	179790	6184700	3.1909e+06	1.0253e+06	10	10	24.3	24.3	24.3	48.598
P39665	P39665	sp|P39665|SPHX_SYNE7 Protein SphX OS=Synechococcus elongatus (strain PCC 7942 / FACHB-805) OX=1140 GN=sphX PE=1 SV=1	22	0.127113	2.26439	71207952	57649000	19399992	160020048	105710000	69981976	22	22	66.5	66.5	66.5	36.374
Q31MH0	Q31MH0	tr|Q31MH0|Q31MH0_SYNE7 Isocitrate dehydrogenase [NADP] OS=Synechococcus elongatus (strain PCC 7942 / FACHB-805) OX=1140 GN=Synpcc7942_1719 PE=3 SV=1	8	0.158582	2.25804	1.7382e+06	2.981e+06	939730	6652004	4022500	2.1036e+06	8	8	18.7	18.7	18.7	52.293
Q31S62	Q31S62	tr|Q31S62|Q31S62_SYNE7 Aminopeptidase P. Metallo peptidase. MEROPS family M24B OS=Synechococcus elongatus (strain PCC 7942 / FACHB-805) OX=1140 GN=Synpcc7942_0075 PE=3 SV=1	4	0.353058	2.24969	611350	1.3299e+06	184709	3.2703e+06	957090	555360	4	4	11.7	11.7	11.7	48.432
Q31M07	Q31M07	sp|Q31M07|PSBU_SYNE7 Photosystem II 12 kDa extrinsic protein OS=Synechococcus elongatus (strain PCC 7942 / FACHB-805) OX=1140 GN=psbU PE=3 SV=1	5	0.272009	2.24755	4.398e+06	5488997	1.3522e+06	15867997	5.6317e+06	3.761e+06	5	5	44.9	44.9	44.9	15.066
Q31QY0	Q31QY0	sp|Q31QY0|RRF_SYNE7 Ribosome-recycling factor OS=Synechococcus elongatus (strain PCC 7942 / FACHB-805) OX=1140 GN=frr PE=3 SV=1	9	0.20514	2.2355	7048497	7.8545e+06	1.2628e+06	16459007	13352995	6.3267e+06	9	9	55.5	55.5	55.5	20.17
Q31N34	Q31N34	sp|Q31N34|LEU3_SYNE7 3-isopropylmalate dehydrogenase OS=Synechococcus elongatus (strain PCC 7942 / FACHB-805) OX=1140 GN=leuB PE=3 SV=1	16	0.221922	2.22823	24763016	28159008	4.5178e+06	57991000	49664972	20332988	16	16	57	57	57	39.193
Q31L23	Q31L23	sp|Q31L23|RS5_SYNE7 30S ribosomal protein S5 OS=Synechococcus elongatus (strain PCC 7942 / FACHB-805) OX=1140 GN=rpsE PE=3 SV=1	6	0.339212	2.22703	2218199	6.7687e+06	1.2677e+06	11535000	9322803	1.9795e+06	6	6	43.3	43.3	43.3	19.33
Q31MX8	Q31MX8	tr|Q31MX8|Q31MX8_SYNE7 Uncharacterized protein OS=Synechococcus elongatus (strain PCC 7942 / FACHB-805) OX=1140 GN=Synpcc7942_1561 PE=4 SV=1	7	0.0176979	2.22078	14810001	14872002	14505995	28173010	24032988	45926020	7	7	36.3	36.3	36.3	19.834
Q31L33	Q31L33	sp|Q31L33|RL13_SYNE7 50S ribosomal protein L13 OS=Synechococcus elongatus (strain PCC 7942 / FACHB-805) OX=1140 GN=rplM PE=3 SV=1	2	0.254198	2.21801	2102799	4.0195e+06	969460	7742003	6094401	1.8932e+06	2	2	14.6	14.6	14.6	17.071
Q31P11	Q31P11	sp|Q31P11|YC48L_SYNE7 Ycf48-like protein OS=Synechococcus elongatus (strain PCC 7942 / FACHB-805) OX=1140 GN=Synpcc7942_1178 PE=3 SV=1	3	0.249496	2.20639	1345900	1961900	116392	3.6084e+06	2527199	1.4195e+06	3	3	8.3	8.3	8.3	38.659
Q6V1L5	Q6V1L5	sp|Q6V1L5|ARGB_SYNE7 Acetylglutamate kinase OS=Synechococcus elongatus (strain PCC 7942 / FACHB-805) OX=1140 GN=argB PE=1 SV=1	1	0.146008	2.1857	426690	666840	204453	1.5061e+06	754980	575920	1	1	2.7	2.7	2.7	32.287
Q31KK4	Q31KK4	tr|Q31KK4|Q31KK4_SYNE7 DHO_dh domain-containing protein OS=Synechococcus elongatus (strain PCC 7942 / FACHB-805) OX=1140 GN=Synpcc7942_2385 PE=4 SV=1	3	0.270004	2.18507	1.014e+06	1.3486e+06	97769.6	2.7917e+06	1.7096e+06	874770	3	3	11.2	11.2	11.2	37.254
Q31PH0	Q31PH0	tr|Q31PH0|Q31PH0_SYNE7 4-alpha-glucanotransferase OS=Synechococcus elongatus (strain PCC 7942 / FACHB-805) OX=1140 GN=Synpcc7942_1019 PE=3 SV=1	5	0.136649	2.16896	1.2939e+06	1.3497e+06	1.0406e+06	3881502	2.9044e+06	1.205e+06	5	5	11.8	11.8	11.8	56.626
Q31PB8	Q31PB8	tr|Q31PB8|Q31PB8_SYNE7 BFN domain-containing protein OS=Synechococcus elongatus (strain PCC 7942 / FACHB-805) OX=1140 GN=Synpcc7942_1071 PE=4 SV=1	2	0.0173259	2.16669	766660	1.1961e+06	706190	2.4004e+06	1.689e+06	1.6934e+06	2	2	9.6	9.6	9.6	20.787
Q31S89;Q31S88	Q31S89;Q31S88	tr|Q31S89|Q31S89_SYNE7 Pilin polypeptide PilA-like OS=Synechococcus elongatus (strain PCC 7942 / FACHB-805) OX=1140 GN=Synpcc7942_0048 PE=4 SV=1;tr|Q31S88|Q31S88_SYNE7 Pilin polypeptide PilA-like OS=Synechococcus elongatus (strain PCC 7942 / FACHB-805) OX=	2	0.185194	2.16352	2.3517e+06	2.2889e+06	340682	4.2856e+06	3.9236e+06	2567901	2	2	11.1	11.1	11.1	14.755
Q31RR9	Q31RR9	tr|Q31RR9|Q31RR9_SYNE7 PCP_red domain-containing protein OS=Synechococcus elongatus (strain PCC 7942 / FACHB-805) OX=1140 GN=Synpcc7942_0218 PE=4 SV=1	1	0.293767	2.15587	6230000	6426002	752760	13885994	11291993	3729501	1	1	20	20	20	6.3312
Q31PS0	Q31PS0	tr|Q31PS0|Q31PS0_SYNE7 Uncharacterized protein OS=Synechococcus elongatus (strain PCC 7942 / FACHB-805) OX=1140 GN=Synpcc7942_0919 PE=4 SV=1	4	0.114424	2.14943	3.3742e+06	2.1159e+06	1.5531e+06	7.4614e+06	4919498	2.758e+06	4	4	17.6	17.6	17.6	16.659
Q31NZ7	Q31NZ7	tr|Q31NZ7|Q31NZ7_SYNE7 Uncharacterized protein OS=Synechococcus elongatus (strain PCC 7942 / FACHB-805) OX=1140 GN=Synpcc7942_1192 PE=4 SV=1	2	0.574486	2.14836	1.195e+06	2.3243e+06	69223.4	5.5527e+06	242231	1.9145e+06	2	2	20.3	20.3	20.3	21.053
Q31PV3	Q31PV3	sp|Q31PV3|RS7_SYNE7 30S ribosomal protein S7 OS=Synechococcus elongatus (strain PCC 7942 / FACHB-805) OX=1140 GN=rpsG PE=3 SV=1	6	0.196078	2.14163	689640	2.0915e+06	497160	3234798	2714400	1.0717e+06	6	6	37.8	37.8	37.8	17.756
Q31KX5	Q31KX5	tr|Q31KX5|Q31KX5_SYNE7 Transcriptional regulator, LuxR family OS=Synechococcus elongatus (strain PCC 7942 / FACHB-805) OX=1140 GN=Synpcc7942_2264 PE=4 SV=1	1	0.863786	2.12971	2.4063e+06	2.1845e+06	122166	3723899	6.2424e+06	70951.3	1	1	22	22	22	9.8942
Q9L4P4	Q9L4P4	sp|Q9L4P4|CLPR_SYNE7 Putative ATP-dependent Clp protease proteolytic subunit-like OS=Synechococcus elongatus (strain PCC 7942 / FACHB-805) OX=1140 GN=clpR PE=3 SV=1	3	0.156278	2.12755	886260	2.281e+06	631710	4.0638e+06	2.4917e+06	1.527e+06	3	3	16.7	16.7	16.7	25.326
Q31S72	Q31S72	tr|Q31S72|Q31S72_SYNE7 Translation initiation factor IF-3 OS=Synechococcus elongatus (strain PCC 7942 / FACHB-805) OX=1140 GN=infC PE=3 SV=1	11	0.149421	2.11746	14744007	28297016	6.327e+06	44954992	38505996	21073994	11	11	54.3	54.3	54.3	21.188
Q31QC5	Q31QC5	tr|Q31QC5|Q31QC5_SYNE7 C-terminal processing peptidase-2. Serine peptidase. MEROPS family S41A OS=Synechococcus elongatus (strain PCC 7942 / FACHB-805) OX=1140 GN=Synpcc7942_0712 PE=3 SV=1	6	0.199071	2.11077	1.5996e+06	2.301e+06	691290	5.1004e+06	2.9996e+06	1.5924e+06	6	6	21.9	21.9	21.9	46.253
Q31KU0	Q31KU0	sp|Q31KU0|RS15_SYNE7 30S ribosomal protein S15 OS=Synechococcus elongatus (strain PCC 7942 / FACHB-805) OX=1140 GN=rpsO PE=3 SV=2	2	0.844375	2.09509	1.3599e+06	3.1866e+06	745530	5488097	5.3747e+06	224507	2	2	39.3	39.3	39.3	10.308
Q31PL8	Q31PL8	tr|Q31PL8|Q31PL8_SYNE7 Rho_N domain-containing protein OS=Synechococcus elongatus (strain PCC 7942 / FACHB-805) OX=1140 GN=Synpcc7942_0971 PE=4 SV=1	2	0.230462	2.08614	1.025e+06	1.6555e+06	916560	3.7653e+06	2.7539e+06	984760	2	2	5.8	5.8	5.8	50.226
Q31PD1	Q31PD1	tr|Q31PD1|Q31PD1_SYNE7 Thiamine biosynthesis protein ThiS OS=Synechococcus elongatus (strain PCC 7942 / FACHB-805) OX=1140 GN=Synpcc7942_1058 PE=4 SV=1	1	0.676078	2.07185	226974	614100	178855	1.5014e+06	507110	104626	1	1	18.6	18.6	18.6	7.6836
Q31PX4	Q31PX4	sp|Q31PX4|Y865_SYNE7 UPF0234 protein Synpcc7942_0865 OS=Synechococcus elongatus (strain PCC 7942 / FACHB-805) OX=1140 GN=Synpcc7942_0865 PE=3 SV=1	4	0.261391	2.07011	1208700	2191701	641180	3943901	3348300	1074300	4	4	38.7	38.7	38.7	18.302
Q59948	Q59948	sp|Q59948|CYNS_SYNE7 Cyanate hydratase OS=Synechococcus elongatus (strain PCC 7942 / FACHB-805) OX=1140 GN=cynS PE=1 SV=1	5	0.154677	2.05114	7223399	8.0931e+06	3.4684e+06	15216998	16791994	6521404	5	5	41.1	41.1	41.1	16.362
Q59984	Q59984	sp|Q59984|GRPE_SYNE7 Protein GrpE OS=Synechococcus elongatus (strain PCC 7942 / FACHB-805) OX=1140 GN=grpE PE=3 SV=2	8	0.20301	2.04968	6.1148e+06	6871404	2.4473e+06	16344990	10078997	5.2098e+06	8	8	40.1	40.1	40.1	22.999
Q31L83	Q31L83	tr|Q31L83|Q31L83_SYNE7 Glutamine synthetase OS=Synechococcus elongatus (strain PCC 7942 / FACHB-805) OX=1140 GN=Synpcc7942_2156 PE=3 SV=1	28	0.0790396	2.03934	105479936	131160040	67561984	278000160	213760080	128609944	28	28	71.9	71.9	71.9	53.073
Q31QJ5	Q31QJ5	tr|Q31QJ5|Q31QJ5_SYNE7 Bacterioferritin comigratory protein OS=Synechococcus elongatus (strain PCC 7942 / FACHB-805) OX=1140 GN=Synpcc7942_0642 PE=4 SV=1	5	0.308053	2.03881	4.9958e+06	8374402	95314.7	11520993	11073999	4858598	5	5	32	32	32	19.928
Q8L1E5	Q8L1E5	sp|Q8L1E5|SYE_SYNE7 Glutamate--tRNA ligase OS=Synechococcus elongatus (strain PCC 7942 / FACHB-805) OX=1140 GN=gltX PE=3 SV=1	9	0.17481	2.03679	4.1165e+06	5016903	1.7224e+06	11116994	6951401	4.0426e+06	9	9	26.8	26.8	26.8	53.2
Q8GMT0	Q8GMT0	sp|Q8GMT0|Y464_SYNE7 Nucleoid-associated protein Synpcc7942_0464 OS=Synechococcus elongatus (strain PCC 7942 / FACHB-805) OX=1140 GN=Synpcc7942_0464 PE=3 SV=2	6	0.163216	2.02845	7.8435e+06	11206003	3.0098e+06	20590002	15181993	8974195	6	6	65.5	65.5	65.5	11.937
O85785	O85785	tr|O85785|O85785_SYNE7 Cell division protein FtsZ OS=Synechococcus elongatus (strain PCC 7942 / FACHB-805) OX=1140 GN=ftsZ PE=3 SV=1	2	0.26047	2.02421	547520	762490	65154.9	1.3542e+06	868330	561090	2	2	4.3	4.3	4.3	40.616
Q31L59	Q31L59	tr|Q31L59|Q31L59_SYNE7 Bacterioferritin comigratory protein OS=Synechococcus elongatus (strain PCC 7942 / FACHB-805) OX=1140 GN=Synpcc7942_2180 PE=4 SV=1	9	0.197753	2.01769	15749993	20840014	5.006e+06	40028024	28152010	15747994	9	9	88.3	88.3	88.3	15.704
Q31KV0	Q31KV0	sp|Q31KV0|KDSA_SYNE7 2-dehydro-3-deoxyphosphooctonate aldolase OS=Synechococcus elongatus (strain PCC 7942 / FACHB-805) OX=1140 GN=kdsA PE=3 SV=1	4	0.0801231	2.01437	848690	1651900	905940	2.6226e+06	1.4266e+06	2.8128e+06	4	4	16.5	16.5	16.5	30.586
Q31LL9	Q31LL9	sp|Q31LL9|IF2_SYNE7 Translation initiation factor IF-2 OS=Synechococcus elongatus (strain PCC 7942 / FACHB-805) OX=1140 GN=infB PE=3 SV=1	3	0.0340628	2.00654	1.3662e+06	1.7808e+06	899120	2.9027e+06	3.0744e+06	2.1416e+06	3	3	4	4	4	110.64
Q31MM7	Q31MM7	sp|Q31MM7|SYC_SYNE7 Cysteine--tRNA ligase OS=Synechococcus elongatus (strain PCC 7942 / FACHB-805) OX=1140 GN=cysS PE=3 SV=1	2	0.127915	2.0048	173024	633650	201808	879929	649690	492190	2	2	4.4	4.4	4.4	54.359
Q31L49	Q31L49	tr|Q31L49|Q31L49_SYNE7 Peptide methionine sulfoxide reductase MsrB OS=Synechococcus elongatus (strain PCC 7942 / FACHB-805) OX=1140 GN=msrB PE=3 SV=1	6	0.0939293	2.00104	2.5221e+06	4190402	1.4624e+06	7.2296e+06	4997903	4.1308e+06	6	6	40	40	40	15.895
Q31KF2	Q31KF2	tr|Q31KF2|Q31KF2_SYNE7 Isoleucine--tRNA ligase OS=Synechococcus elongatus (strain PCC 7942 / FACHB-805) OX=1140 GN=ileS PE=3 SV=1	23	0.172084	1.99204	9545504	10562004	3078599	21246994	15580993	9359704	23	23	30.8	30.8	30.8	107.41
Q31P79	Q31P79	tr|Q31P79|Q31P79_SYNE7 Response regulator receiver domain protein (CheY-like) OS=Synechococcus elongatus (strain PCC 7942 / FACHB-805) OX=1140 GN=Synpcc7942_1110 PE=4 SV=1	2	0.164545	1.98431	739420	1.0708e+06	624760	1.4318e+06	2.5595e+06	840450	2	2	11.1	11.1	11.1	23.688
Q31KP3	Q31KP3	tr|Q31KP3|Q31KP3_SYNE7 HAD-superfamily subfamily IA OS=Synechococcus elongatus (strain PCC 7942 / FACHB-805) OX=1140 GN=Synpcc7942_2346 PE=4 SV=1	4	0.334126	1.98152	5254899	5445700	65143.6	8880002	9178904	3.2736e+06	4	4	20.7	20.7	20.7	28.942
Q31KA6	Q31KA6	tr|Q31KA6|Q31KA6_SYNE7 Uncharacterized protein OS=Synechococcus elongatus (strain PCC 7942 / FACHB-805) OX=1140 GN=Synpcc7942_2483 PE=4 SV=1	5	0.158519	1.98113	3.4418e+06	3.8186e+06	1.2262e+06	7467596	5938798	3.4067e+06	5	5	9.9	9.9	9.9	52.635
Q31P22	Q31P22	tr|Q31P22|Q31P22_SYNE7 Chromophore lyase CpcS/CpeS OS=Synechococcus elongatus (strain PCC 7942 / FACHB-805) OX=1140 GN=cpcS PE=3 SV=1	4	0.317068	1.97793	1816699520	1950899328	812250304	4207399424	3774700288	1076499328	4	4	32.4	32.4	32.4	21.222
Q31L21	Q31L21	sp|Q31L21|RL6_SYNE7 50S ribosomal protein L6 OS=Synechococcus elongatus (strain PCC 7942 / FACHB-805) OX=1140 GN=rplF PE=3 SV=1	5	0.284604	1.96699	1.5076e+06	3.0315e+06	1.2139e+06	5612098	4.2473e+06	1.4567e+06	5	5	29.6	29.6	29.6	19.198
Q31PQ8	Q31PQ8	tr|Q31PQ8|Q31PQ8_SYNE7 Acyl-[acyl-carrier-protein]--UDP-N-acetylglucosamine O-acyltransferase OS=Synechococcus elongatus (strain PCC 7942 / FACHB-805) OX=1140 GN=Synpcc7942_0931 PE=4 SV=1	1	0.252314	1.96364	562150	1409500	437660	2376600	1.6698e+06	684610	1	1	3.4	3.4	3.4	28.942
Q31NH1	Q31NH1	tr|Q31NH1|Q31NH1_SYNE7 Uncharacterized protein OS=Synechococcus elongatus (strain PCC 7942 / FACHB-805) OX=1140 GN=Synpcc7942_1368 PE=4 SV=1	2	0.415197	1.95878	1.1471e+06	1.1519e+06	92218.8	2484201	1.7774e+06	422260	2	2	23.4	23.4	23.4	12.577
Q31QZ9	Q31QZ9	tr|Q31QZ9|Q31QZ9_SYNE7 Dihydroorotase, multifunctional complex type OS=Synechococcus elongatus (strain PCC 7942 / FACHB-805) OX=1140 GN=Synpcc7942_0488 PE=3 SV=1	4	0.139683	1.95846	1.3057e+06	1.1537e+06	581050	2748500	2.0702e+06	1.1359e+06	4	4	13.6	13.6	13.6	48.877
Q8GIS1	Q8GIS1	sp|Q8GIS1|ARLY_SYNE7 Argininosuccinate lyase OS=Synechococcus elongatus (strain PCC 7942 / FACHB-805) OX=1140 GN=argH PE=3 SV=1	2	0.747329	1.95601	985649	1.0096e+06	149243	2.4051e+06	1.6695e+06	120055	2	2	6	6	6	51.851
Q9Z3H6	Q9Z3H6	sp|Q9Z3H6|RL27_SYNE7 50S ribosomal protein L27 OS=Synechococcus elongatus (strain PCC 7942 / FACHB-805) OX=1140 GN=rpmA PE=3 SV=1	2	0.143387	1.94526	4.718e+06	5.0663e+06	3.3857e+06	11094001	10242002	4283100	2	2	33	33	33	9.2264
Q31L11	Q31L11	sp|Q31L11|RS19_SYNE7 30S ribosomal protein S19 OS=Synechococcus elongatus (strain PCC 7942 / FACHB-805) OX=1140 GN=rpsS PE=3 SV=1	4	0.0946003	1.93806	5.8204e+06	14427005	4768299	18093004	17293996	13095005	4	4	37.4	37.4	37.4	10.238
Q31LB6	Q31LB6	sp|Q31LB6|TRPD_SYNE7 Anthranilate phosphoribosyltransferase OS=Synechococcus elongatus (strain PCC 7942 / FACHB-805) OX=1140 GN=trpD PE=3 SV=1	2	0.284	1.92913	551390	543030	60035.1	1.1188e+06	666590	441700	2	2	6.9	6.9	6.9	35.998
P42451	P42451	sp|P42451|SUMT_SYNE7 Uroporphyrinogen-III C-methyltransferase OS=Synechococcus elongatus (strain PCC 7942 / FACHB-805) OX=1140 GN=cobA PE=3 SV=1	3	0.226965	1.92156	745200	667640	115549	1.2275e+06	1.0416e+06	667800	3	3	12.3	12.3	12.3	26.463
Q03513	Q03513	sp|Q03513|CCMM_SYNE7 Carboxysome assembly protein CcmM OS=Synechococcus elongatus (strain PCC 7942 / FACHB-805) OX=1140 GN=ccmM PE=1 SV=1	7	0.247342	1.91982	1.1224e+06	1.6677e+06	661530	3.5651e+06	2.0154e+06	1.046e+06	7	7	14.8	14.8	14.8	57.832
P22880	P22880	sp|P22880|CH10_SYNE7 10 kDa chaperonin OS=Synechococcus elongatus (strain PCC 7942 / FACHB-805) OX=1140 GN=groS PE=3 SV=2	5	0.180293	1.91685	5691202	6.9385e+06	3403099	16094000	9014697	5.6237e+06	5	5	54.4	54.4	54.4	10.811
Q31NZ1	Q31NZ1	tr|Q31NZ1|Q31NZ1_SYNE7 Dihydrolipoyl dehydrogenase OS=Synechococcus elongatus (strain PCC 7942 / FACHB-805) OX=1140 GN=Synpcc7942_1198 PE=3 SV=1	20	0.060761	1.90318	28465000	33860988	15995998	60240988	50183024	38637000	20	20	51.6	51.6	51.6	50.82
Q31PG0	Q31PG0	tr|Q31PG0|Q31PG0_SYNE7 Branched-chain-amino-acid aminotransferase OS=Synechococcus elongatus (strain PCC 7942 / FACHB-805) OX=1140 GN=ilvE PE=3 SV=1	13	0.207431	1.90156	25895016	35673992	8881704	57580980	50825012	25559986	13	13	56.9	56.9	56.9	34.172
Q31Q50	Q31Q50	tr|Q31Q50|Q31Q50_SYNE7 Acid phosphatase OS=Synechococcus elongatus (strain PCC 7942 / FACHB-805) OX=1140 GN=Synpcc7942_0787 PE=4 SV=1	2	0.0851986	1.88035	2.3252e+06	1.5658e+06	1.1771e+06	4481400	2.6705e+06	2377901	2	2	7.9	7.9	7.9	32.416
Q9Z3H5	Q9Z3H5	sp|Q9Z3H5|RL21_SYNE7 50S ribosomal protein L21 OS=Synechococcus elongatus (strain PCC 7942 / FACHB-805) OX=1140 GN=rplU PE=3 SV=1	5	0.138103	1.8749	21627014	42945988	11180994	58250028	46699012	37082020	5	5	42.5	42.5	42.5	13.87
Q31L31	Q31L31	sp|Q31L31|RL17_SYNE7 50S ribosomal protein L17 OS=Synechococcus elongatus (strain PCC 7942 / FACHB-805) OX=1140 GN=rplQ PE=3 SV=1	2	0.280113	1.86324	1.4587e+06	3638399	904170	4.8185e+06	4746399	1.6169e+06	2	2	18.1	18.1	18.1	13.262
Q8KPU9	Q8KPU9	sp|Q8KPU9|SYR_SYNE7 Arginine--tRNA ligase OS=Synechococcus elongatus (strain PCC 7942 / FACHB-805) OX=1140 GN=argS PE=3 SV=2	2	0.265125	1.86035	517460	698100	57454.7	909300	876390	582560	2	2	3.9	3.9	3.9	65.051
Q31MB3	Q31MB3	tr|Q31MB3|Q31MB3_SYNE7 Uncharacterized protein OS=Synechococcus elongatus (strain PCC 7942 / FACHB-805) OX=1140 GN=Synpcc7942_1776 PE=4 SV=1	1	0.0636973	1.84363	646450	445437	489920	1.1092e+06	1.1808e+06	626270	1	1	11.8	11.8	11.8	9.1353
Q31L26	Q31L26	sp|Q31L26|KAD_SYNE7 Adenylate kinase OS=Synechococcus elongatus (strain PCC 7942 / FACHB-805) OX=1140 GN=adk PE=3 SV=1	2	0.256929	1.84276	687290	985040	414430	1.9815e+06	1.2547e+06	609200	2	2	13.4	13.4	13.4	20.357
Q31P51	Q31P51	tr|Q31P51|Q31P51_SYNE7 tRNA(Ile)-lysidine synthase OS=Synechococcus elongatus (strain PCC 7942 / FACHB-805) OX=1140 GN=tilS PE=3 SV=1	2	0.36738	1.82627	188266	673840	133244	748460	865840	203477	2	2	6.5	6.5	6.5	38.33
Q31QC6	Q31QC6	tr|Q31QC6|Q31QC6_SYNE7 Carbamoyl-phosphate synthase large chain OS=Synechococcus elongatus (strain PCC 7942 / FACHB-805) OX=1140 GN=carB PE=3 SV=1	2	0.386023	1.82396	312614	522560	213476	1.0886e+06	582300	241796	2	2	1.9	1.9	1.9	120.12
Q31LX8	Q31LX8	tr|Q31LX8|Q31LX8_SYNE7 Cold shock protein OS=Synechococcus elongatus (strain PCC 7942 / FACHB-805) OX=1140 GN=Synpcc7942_1911 PE=4 SV=1	3	0.111285	1.82145	290987	691340	572200	1.057e+06	1.1178e+06	656700	3	3	5.1	5.1	5.1	82.455
Q31PD9	Q31PD9	tr|Q31PD9|Q31PD9_SYNE7 Phycobilisome rod linker polypeptide OS=Synechococcus elongatus (strain PCC 7942 / FACHB-805) OX=1140 GN=Synpcc7942_1050 PE=3 SV=1	7	0.362811	1.79814	7962602	8147100	2997201	19083992	10478997	4793899	7	7	31.8	31.8	31.8	31.698
Q31L27	Q31L27	sp|Q31L27|RL36_SYNE7 50S ribosomal protein L36 OS=Synechococcus elongatus (strain PCC 7942 / FACHB-805) OX=1140 GN=rpmJ PE=3 SV=1	1	0.34917	1.7943	1.8878e+06	4.1437e+06	127660	5.8484e+06	3.5321e+06	1.6709e+06	1	1	24.3	24.3	24.3	4.3644
Q31L16	Q31L16	sp|Q31L16|RS17_SYNE7 30S ribosomal protein S17 OS=Synechococcus elongatus (strain PCC 7942 / FACHB-805) OX=1140 GN=rpsQ PE=3 SV=1	4	0.176977	1.79116	20371008	31059982	10121995	46323976	40842976	23084004	4	4	39	39	39	9.3467
Q31R69	Q31R69	tr|Q31R69|Q31R69_SYNE7 Uncharacterized protein OS=Synechococcus elongatus (strain PCC 7942 / FACHB-805) OX=1140 GN=Synpcc7942_0418 PE=4 SV=1	5	0.324949	1.78694	3851501	4.3635e+06	1.8493e+06	8506004	6.9798e+06	2498499	5	5	44.8	44.8	44.8	12.838
Q31RG2	Q31RG2	tr|Q31RG2|Q31RG2_SYNE7 Phycobilisome 7.8 kDa linker polypeptide, allophycocyanin-associated, core OS=Synechococcus elongatus (strain PCC 7942 / FACHB-805) OX=1140 GN=Synpcc7942_0325 PE=3 SV=1	2	0.297182	1.77664	4.9484e+06	7.7206e+06	2.4056e+06	12559995	10125007	4.0971e+06	2	2	26.9	26.9	26.9	7.8091
Q31QC8	Q31QC8	tr|Q31QC8|Q31QC8_SYNE7 Uncharacterized protein OS=Synechococcus elongatus (strain PCC 7942 / FACHB-805) OX=1140 GN=Synpcc7942_0709 PE=4 SV=1	1	0.214211	1.7664	1.515e+06	2.4972e+06	719410	3999100	2.5843e+06	1.7745e+06	1	1	8.3	8.3	8.3	12.296
Q31PZ6	Q31PZ6	tr|Q31PZ6|Q31PZ6_SYNE7 Glutathione reductase OS=Synechococcus elongatus (strain PCC 7942 / FACHB-805) OX=1140 GN=Synpcc7942_0842 PE=3 SV=1	3	0.210311	1.7649	2.2503e+06	2.8713e+06	1.2845e+06	5420101	3.8065e+06	2.0795e+06	3	3	11.7	11.7	11.7	48.464
Q31S12	Q31S12	sp|Q31S12|HIS7_SYNE7 Imidazoleglycerol-phosphate dehydratase OS=Synechococcus elongatus (strain PCC 7942 / FACHB-805) OX=1140 GN=hisB PE=3 SV=1	3	0.282672	1.7588	1.1682e+06	2.2611e+06	568250	3555501	2.2506e+06	1.2248e+06	3	3	17.7	17.7	17.7	22.873
Q31LA3	Q31LA3	sp|Q31LA3|DAPB_SYNE7 4-hydroxy-tetrahydrodipicolinate reductase OS=Synechococcus elongatus (strain PCC 7942 / FACHB-805) OX=1140 GN=dapB PE=3 SV=1	10	0.347796	1.75735	12731004	13416008	1.9932e+06	25068998	16407994	7.9752e+06	10	10	49.5	49.5	49.5	29.299
P38043	P38043	sp|P38043|NRTA_SYNE7 Nitrate/nitrite binding protein NrtA OS=Synechococcus elongatus (strain PCC 7942 / FACHB-805) OX=1140 GN=nrtA PE=1 SV=2	2	0.319908	1.75728	555180	632310	99735.1	1.0447e+06	827380	389940	2	2	5.2	5.2	5.2	48.425
Q31MB5	Q31MB5	sp|Q31MB5|RS21_SYNE7 30S ribosomal protein S21 OS=Synechococcus elongatus (strain PCC 7942 / FACHB-805) OX=1140 GN=rpsU PE=3 SV=1	3	0.142866	1.74885	2.5761e+06	5.1637e+06	1.6952e+06	6.0442e+06	6403003	4.0532e+06	3	3	36.8	36.8	36.8	7.0291
P12243	P12243	sp|P12243|THIO1_SYNE7 Thioredoxin 1 OS=Synechococcus elongatus (strain PCC 7942 / FACHB-805) OX=1140 GN=trxA PE=3 SV=2	11	0.333407	1.74484	71349968	97305008	18927002	152120096	124210032	50971032	11	11	96.3	96.3	96.3	11.648
Q31M42	Q31M42	sp|Q31M42|DAPA_SYNE7 4-hydroxy-tetrahydrodipicolinate synthase OS=Synechococcus elongatus (strain PCC 7942 / FACHB-805) OX=1140 GN=dapA PE=3 SV=1	2	0.185107	1.7353	1.6585e+06	1.2751e+06	838250	2626800	2706699	1.2118e+06	2	2	8	8	8	31.637
Q31KJ4	Q31KJ4	tr|Q31KJ4|Q31KJ4_SYNE7 Uncharacterized protein OS=Synechococcus elongatus (strain PCC 7942 / FACHB-805) OX=1140 GN=Synpcc7942_2395 PE=4 SV=1	3	0.258175	1.72818	819000	856920	161802	1424500	914450	836960	3	3	33.7	33.7	33.7	9.9623
Q31L28	Q31L28	sp|Q31L28|RS13_SYNE7 30S ribosomal protein S13 OS=Synechococcus elongatus (strain PCC 7942 / FACHB-805) OX=1140 GN=rpsM PE=3 SV=1	7	0.209463	1.72017	10611005	21011010	9025704	32525988	24019996	13374992	7	7	47.2	47.2	47.2	13.979
Q31QJ8	Q31QJ8	sp|Q31QJ8|ENO_SYNE7 Enolase OS=Synechococcus elongatus (strain PCC 7942 / FACHB-805) OX=1140 GN=eno PE=3 SV=1	3	0.309985	1.71109	1151300	1.7985e+06	813530	3.2849e+06	2.1426e+06	1.0119e+06	3	3	10	10	10	45.379
Q31MZ1	Q31MZ1	tr|Q31MZ1|Q31MZ1_SYNE7 Probable amidase OS=Synechococcus elongatus (strain PCC 7942 / FACHB-805) OX=1140 GN=Synpcc7942_1548 PE=4 SV=1	2	0.274696	1.70954	937610	977510	422610	1.862e+06	1.4596e+06	674850	2	2	6.6	6.6	6.6	48.421
Q31QU4	Q31QU4	tr|Q31QU4|Q31QU4_SYNE7 FMN_red domain-containing protein OS=Synechococcus elongatus (strain PCC 7942 / FACHB-805) OX=1140 GN=Synpcc7942_0543 PE=4 SV=1	3	0.282775	1.70679	173588	1.1761e+06	965570	1.7675e+06	1.2253e+06	958860	3	3	13.4	13.4	13.4	20.548
Q31PH3	Q31PH3	tr|Q31PH3|Q31PH3_SYNE7 CheW protein OS=Synechococcus elongatus (strain PCC 7942 / FACHB-805) OX=1140 GN=Synpcc7942_1016 PE=4 SV=1	1	0.305518	1.70502	970580	1.5555e+06	180470	1.6419e+06	2.0355e+06	937330	1	1	9.4	9.4	9.4	17.597
Q31KK1	Q31KK1	tr|Q31KK1|Q31KK1_SYNE7 Oxalate decarboxylase OS=Synechococcus elongatus (strain PCC 7942 / FACHB-805) OX=1140 GN=Synpcc7942_2388 PE=4 SV=1	5	0.320045	1.70196	1597100	2.6043e+06	599590	3.6684e+06	3.176e+06	1326700	5	5	15.9	15.9	15.9	43.389
Q31R91	Q31R91	sp|Q31R91|PUR9_SYNE7 Bifunctional purine biosynthesis protein PurH OS=Synechococcus elongatus (strain PCC 7942 / FACHB-805) OX=1140 GN=purH PE=3 SV=1	4	0.044591	1.70112	696150	753130	435420	1.2015e+06	1.1025e+06	902100	4	4	10.3	10.3	10.3	54.414
Q31RJ2	Q31RJ2	sp|Q31RJ2|SAT_SYNE7 Sulfate adenylyltransferase OS=Synechococcus elongatus (strain PCC 7942 / FACHB-805) OX=1140 GN=sat PE=3 SV=1	4	0.371233	1.69835	1.4522e+06	2.4941e+06	1.0377e+06	4396798	2.8722e+06	1.1956e+06	4	4	14.4	14.4	14.4	44.343
Q31KZ6	Q31KZ6	tr|Q31KZ6|Q31KZ6_SYNE7 Gamma-glutamyl phosphate reductase OS=Synechococcus elongatus (strain PCC 7942 / FACHB-805) OX=1140 GN=proA PE=3 SV=1	7	0.23964	1.69118	100320016	98016944	34782008	177530064	136340080	80376960	7	7	20.8	20.8	20.8	46.002
Q31LD7	Q31LD7	tr|Q31LD7|Q31LD7_SYNE7 NAD-reducing hydrogenase gamma OS=Synechococcus elongatus (strain PCC 7942 / FACHB-805) OX=1140 GN=Synpcc7942_2102 PE=4 SV=1	3	0.305392	1.687	8539999	7653505	1.5487e+06	11462001	12624005	5845099	3	3	35.4	35.4	35.4	8.1522
Q31Q67	Q31Q67	tr|Q31Q67|Q31Q67_SYNE7 Uncharacterized protein OS=Synechococcus elongatus (strain PCC 7942 / FACHB-805) OX=1140 GN=Synpcc7942_0770 PE=3 SV=1	6	0.328538	1.67334	958749	1.6288e+06	701760	2700501	1952600	851030	6	6	15.4	15.4	15.4	54.374
Q8KPV3	Q8KPV3	tr|Q8KPV3|Q8KPV3_SYNE7 3-oxoacyl-(Acyl-carrier protein) reductase OS=Synechococcus elongatus (strain PCC 7942 / FACHB-805) OX=1140 GN=dhg2 PE=4 SV=1	3	0.260345	1.67198	675280	1.6179e+06	571270	2480899	1.0054e+06	1.303e+06	3	3	16.9	16.9	16.9	28.817
Q31KJ2	Q31KJ2	tr|Q31KJ2|Q31KJ2_SYNE7 Uncharacterized protein OS=Synechococcus elongatus (strain PCC 7942 / FACHB-805) OX=1140 GN=Synpcc7942_2397 PE=3 SV=1	3	0.144427	1.67175	39429000	43126008	19293998	72548000	56346020	41371980	3	3	20.6	20.6	20.6	19.944
Q03512	Q03512	sp|Q03512|CCML_SYNE7 Carboxysome vertex protein CcmL OS=Synechococcus elongatus (strain PCC 7942 / FACHB-805) OX=1140 GN=ccmL PE=1 SV=1	3	0.352922	1.65848	13160993	20508012	4.044e+06	25847986	26783000	9915099	3	3	41.4	41.4	41.4	11.016
Q935Z3	Q935Z3	sp|Q935Z3|TIG_SYNE7 Trigger factor OS=Synechococcus elongatus (strain PCC 7942 / FACHB-805) OX=1140 GN=tig PE=3 SV=1	6	0.219307	1.65297	1.7971e+06	2.4447e+06	977170	4.1085e+06	2.6759e+06	1.8424e+06	6	6	18.8	18.8	18.8	52.218
P31160	P31160	sp|P31160|RL15_SYNE7 50S ribosomal protein L15 OS=Synechococcus elongatus (strain PCC 7942 / FACHB-805) OX=1140 GN=rplO PE=3 SV=2	2	0.0999838	1.63286	3.7945e+06	5953396	2.841e+06	8136003	5.4247e+06	6995201	2	2	21.1	21.1	21.1	15.289
Q8GAA4	Q8GAA4	tr|Q8GAA4|Q8GAA4_SYNE7 Uncharacterized protein OS=Synechococcus elongatus (strain PCC 7942 / FACHB-805) OX=1140 GN=sek0026 PE=4 SV=1	3	0.627327	1.62079	1.1482e+06	1.34e+06	105270	2.1884e+06	1.7834e+06	231662	3	3	13.2	13.2	13.2	25.311
Q31S75	Q31S75	tr|Q31S75|Q31S75_SYNE7 Glucose-1-phosphate cytidylyltransferase OS=Synechococcus elongatus (strain PCC 7942 / FACHB-805) OX=1140 GN=Synpcc7942_0062 PE=4 SV=1	1	0.935204	1.61738	1425900	1.394e+06	218328	2.7951e+06	2013200	105662	1	1	5.8	5.8	5.8	29.294
Q31KP0	Q31KP0	tr|Q31KP0|Q31KP0_SYNE7 Twitching motility protein OS=Synechococcus elongatus (strain PCC 7942 / FACHB-805) OX=1140 GN=Synpcc7942_2349 PE=3 SV=1	6	0.904769	1.6068	1582300	859880	680920	3.056e+06	1.8535e+06	108710	6	6	22.9	22.9	22.9	43.976
Q31N88	Q31N88	tr|Q31N88|Q31N88_SYNE7 Uncharacterized protein OS=Synechococcus elongatus (strain PCC 7942 / FACHB-805) OX=1140 GN=Synpcc7942_1451 PE=4 SV=1	3	0.29007	1.60328	1.691e+06	2.6163e+06	807780	3.812e+06	2789799	1.5991e+06	3	3	23.5	23.5	23.5	16.526
Q31P19	Q31P19	sp|Q31P19|ISPF_SYNE7 2-C-methyl-D-erythritol 2,4-cyclodiphosphate synthase OS=Synechococcus elongatus (strain PCC 7942 / FACHB-805) OX=1140 GN=ispF PE=3 SV=1	2	0.218543	1.59201	1.4549e+06	2.092e+06	773560	3083002	2209001	1.5862e+06	2	2	13.8	13.8	13.8	17.431
Q31PD8	Q31PD8	tr|Q31PD8|Q31PD8_SYNE7 Phycocyanin linker protein 9K OS=Synechococcus elongatus (strain PCC 7942 / FACHB-805) OX=1140 GN=Synpcc7942_1051 PE=4 SV=1	3	0.449263	1.59146	10716997	9244497	4.6798e+06	21929994	11427004	5858700	3	3	42	42	42	9.0181
Q31PZ2	Q31PZ2	tr|Q31PZ2|Q31PZ2_SYNE7 Putative glucose-6-phosphate 1-epimerase OS=Synechococcus elongatus (strain PCC 7942 / FACHB-805) OX=1140 GN=Synpcc7942_0846 PE=3 SV=1	4	0.419022	1.58632	11876999	18259002	2435499	21633990	22635998	7.3989e+06	4	4	21	21	21	30.493
Q31K82	Q31K82	tr|Q31K82|Q31K82_SYNE7 Uncharacterized protein OS=Synechococcus elongatus (strain PCC 7942 / FACHB-805) OX=1140 GN=Synpcc7942_2507 PE=4 SV=1	1	0.119869	1.55635	1.665e+06	2319300	1.0586e+06	3.0075e+06	2.6523e+06	2.1887e+06	1	1	10.5	10.5	10.5	9.6878
Q31L18	Q31L18	sp|Q31L18|RL24_SYNE7 50S ribosomal protein L24 OS=Synechococcus elongatus (strain PCC 7942 / FACHB-805) OX=1140 GN=rplX PE=3 SV=1	4	0.148635	1.55618	21733008	28266990	13073002	39589984	33748988	24814008	4	4	22.1	22.1	22.1	12.449
Q31PR0	Q31PR0	tr|Q31PR0|Q31PR0_SYNE7 UDP-3-O-acyl-N-acetylglucosamine deacetylase OS=Synechococcus elongatus (strain PCC 7942 / FACHB-805) OX=1140 GN=lpxC PE=3 SV=1	2	0.548968	1.55602	559160	693160	74989.7	1.3978e+06	318162	349359	2	2	7.7	7.7	7.7	30.76
Q31R65	Q31R65	tr|Q31R65|Q31R65_SYNE7 Uncharacterized protein OS=Synechococcus elongatus (strain PCC 7942 / FACHB-805) OX=1140 GN=Synpcc7942_0422 PE=4 SV=1	2	0.112048	1.5382	1.411e+06	1.9277e+06	1493701	3.3968e+06	2.1177e+06	1.9187e+06	2	2	5.5	5.5	5.5	42.081
Q31P66	Q31P66	sp|Q31P66|RS18_SYNE7 30S ribosomal protein S18 OS=Synechococcus elongatus (strain PCC 7942 / FACHB-805) OX=1140 GN=rpsR PE=3 SV=1	5	0.144839	1.52825	351229856	629869760	252640032	693670208	621620224	570169984	5	5	46.5	46.5	46.5	8.3067
Q31QV2	Q31QV2	sp|Q31QV2|PSAC_SYNE7 Photosystem I iron-sulfur center OS=Synechococcus elongatus (strain PCC 7942 / FACHB-805) OX=1140 GN=psaC PE=1 SV=1	6	0.361035	1.51823	6.3325e+06	6.138e+06	1.2472e+06	9436403	6960496	4429699	6	6	74.1	74.1	74.1	8.7982
Q31NI3	Q31NI3	tr|Q31NI3|Q31NI3_SYNE7 Response regulator receiver domain protein (CheY-like) OS=Synechococcus elongatus (strain PCC 7942 / FACHB-805) OX=1140 GN=Synpcc7942_1356 PE=4 SV=1	3	0.491962	1.51007	2.207e+06	2.7497e+06	1.605e+06	5.6915e+06	2.5905e+06	1.6266e+06	3	3	39.7	39.7	39.7	17.048
Q31P58	Q31P58	tr|Q31P58|Q31P58_SYNE7 Ferredoxin-thioredoxin reductase variable subunit OS=Synechococcus elongatus (strain PCC 7942 / FACHB-805) OX=1140 GN=Synpcc7942_1131 PE=4 SV=1	3	0.373278	1.50805	9563201	12119994	100738	11494004	12453001	8904196	3	3	38.4	38.4	38.4	8.4384
Q31L07	Q31L07	sp|Q31L07|RL3_SYNE7 50S ribosomal protein L3 OS=Synechococcus elongatus (strain PCC 7942 / FACHB-805) OX=1140 GN=rplC PE=3 SV=1	3	0.500584	1.48398	1.0296e+06	3.4661e+06	580110	4.5808e+06	1.8735e+06	1.0781e+06	3	3	20.7	20.7	20.7	22.452
Q31KY4	Q31KY4	tr|Q31KY4|Q31KY4_SYNE7 SpoVT-AbrB domain-containing protein OS=Synechococcus elongatus (strain PCC 7942 / FACHB-805) OX=1140 GN=Synpcc7942_2255 PE=4 SV=1	13	0.193066	1.47073	41377016	54844992	27389018	77614024	59280976	44903016	13	13	70.1	70.1	70.1	14.67
Q935Y4	Q935Y4	sp|Q935Y4|OTC_SYNE7 Ornithine carbamoyltransferase OS=Synechococcus elongatus (strain PCC 7942 / FACHB-805) OX=1140 GN=argF PE=3 SV=5	3	0.296115	1.47071	2.0118e+06	2044399	909210	3319202	2371299	1.6122e+06	3	3	9.8	9.8	9.8	33.226
Q31P67	Q31P67	sp|Q31P67|RL33_SYNE7 50S ribosomal protein L33 OS=Synechococcus elongatus (strain PCC 7942 / FACHB-805) OX=1140 GN=rpmG PE=3 SV=1	1	0.414998	1.46682	4.2323e+06	7.1179e+06	1.6976e+06	10013001	5.3097e+06	3.816e+06	1	1	17.2	17.2	17.2	7.3715
Q31ML0	Q31ML0	sp|Q31ML0|PSB28_SYNE7 Photosystem II reaction center Psb28 protein OS=Synechococcus elongatus (strain PCC 7942 / FACHB-805) OX=1140 GN=psb28 PE=3 SV=1	4	0.393819	1.46542	8069895	13175007	6442598	20094002	13189996	7.2897e+06	4	4	47.3	47.3	47.3	12.672
Q31LK9	Q31LK9	tr|Q31LK9|Q31LK9_SYNE7 Phycobilisome rod-core linker polypeptide OS=Synechococcus elongatus (strain PCC 7942 / FACHB-805) OX=1140 GN=Synpcc7942_2030 PE=3 SV=1	8	0.291141	1.46056	5.5708e+06	7.3004e+06	3.372e+06	11398004	6803598	5522597	8	8	34	34	34	28.339
Q31QV1	Q31QV1	sp|Q31QV1|ACP_SYNE7 Acyl carrier protein OS=Synechococcus elongatus (strain PCC 7942 / FACHB-805) OX=1140 GN=acpP PE=3 SV=1	2	0.433916	1.45606	40524984	62424000	89524.6	85900032	48462996	15667005	2	2	11.2	11.2	11.2	8.5604
Q31MY3	Q31MY3	tr|Q31MY3|Q31MY3_SYNE7 Uncharacterized protein OS=Synechococcus elongatus (strain PCC 7942 / FACHB-805) OX=1140 GN=Synpcc7942_1556 PE=4 SV=1	2	0.2151	1.45416	575300	654310	444260	923590	993750	516740	2	2	10.9	10.9	10.9	21.306
Q31QF8	Q31QF8	tr|Q31QF8|Q31QF8_SYNE7 RNA-binding region RNP-1 OS=Synechococcus elongatus (strain PCC 7942 / FACHB-805) OX=1140 GN=Synpcc7942_0679 PE=4 SV=1	5	0.215423	1.44437	45335004	36746016	17094004	51521028	49121992	42601992	5	5	85	85	85	11.3
Q31PZ5	Q31PZ5	tr|Q31PZ5|Q31PZ5_SYNE7 Uncharacterized protein OS=Synechococcus elongatus (strain PCC 7942 / FACHB-805) OX=1140 GN=Synpcc7942_0843 PE=4 SV=1	5	0.156698	1.43886	4.9309e+06	5.2233e+06	3.2361e+06	8.21389e+06	6.0603e+06	4992600	5	5	35.7	35.7	35.7	15.732
Q8KPT7	Q8KPT7	tr|Q8KPT7|Q8KPT7_SYNE7 Integral membrane protein-like OS=Synechococcus elongatus (strain PCC 7942 / FACHB-805) OX=1140 GN=SED0021 PE=4 SV=1	10	0.0402271	1.42797	53867968	69254040	49209028	90326984	83451024	72304976	10	10	43.8	43.8	43.8	16.549
Q31R58	Q31R58	tr|Q31R58|Q31R58_SYNE7 Uncharacterized protein OS=Synechococcus elongatus (strain PCC 7942 / FACHB-805) OX=1140 GN=Synpcc7942_0429 PE=4 SV=1	6	0.529991	1.41528	8.2364e+06	6.5393e+06	1.0396e+06	11881004	7.4313e+06	3070701	6	6	36.9	36.9	36.9	18.243
Q935X4	Q935X4	tr|Q935X4|Q935X4_SYNE7 NADPH-protochlorophyllide oxidoreductase OS=Synechococcus elongatus (strain PCC 7942 / FACHB-805) OX=1140 GN=SEA0022 PE=3 SV=1	2	0.120702	1.39424	702310	779970	514030	867330	1.1409e+06	775100	2	2	5.6	5.6	5.6	35.289
Q31R64	Q31R64	tr|Q31R64|Q31R64_SYNE7 Uncharacterized protein OS=Synechococcus elongatus (strain PCC 7942 / FACHB-805) OX=1140 GN=Synpcc7942_0423 PE=4 SV=1	3	0.455914	1.39131	11411001	19982998	2.2789e+06	16622008	21927994	8299398	3	3	40.3	40.3	40.3	8.185
Q8GIS8	Q8GIS8	tr|Q8GIS8|Q8GIS8_SYNE7 Uncharacterized protein OS=Synechococcus elongatus (strain PCC 7942 / FACHB-805) OX=1140 GN=SEA0044 PE=4 SV=1	4	0.590788	1.38945	4.3546e+06	8.0544e+06	1.2812e+06	8929801	7.9107e+06	2.1813e+06	4	4	29.4	29.4	29.4	20.993
Q31K48	Q31K48	sp|Q31K48|RL19_SYNE7 50S ribosomal protein L19 OS=Synechococcus elongatus (strain PCC 7942 / FACHB-805) OX=1140 GN=rplS PE=3 SV=2	6	0.584984	1.3572	2.7578e+06	5539899	894290	6.2141e+06	4.6974e+06	1.5639e+06	6	6	40	40	40	13.443
Q31Q09	Q31Q09	tr|Q31Q09|Q31Q09_SYNE7 Uncharacterized protein OS=Synechococcus elongatus (strain PCC 7942 / FACHB-805) OX=1140 GN=Synpcc7942_0828 PE=4 SV=1	6	0.469379	1.35447	5795996	6305497	1.7675e+06	7578402	7.6654e+06	3.5413e+06	6	6	67.2	67.2	67.2	13.576
Q31P64	Q31P64	tr|Q31P64|Q31P64_SYNE7 Putative CheA signal transduction histidine kinases, no good domain identification OS=Synechococcus elongatus (strain PCC 7942 / FACHB-805) OX=1140 GN=Synpcc7942_1125 PE=4 SV=1	1	0.672268	1.35427	1.1975e+06	1.6853e+06	91402.3	2223199	253784	1.5509e+06	1	1	3.9	3.9	3.9	34.255
Q31N54	Q31N54	tr|Q31N54|Q31N54_SYNE7 Uncharacterized protein OS=Synechococcus elongatus (strain PCC 7942 / FACHB-805) OX=1140 GN=Synpcc7942_1485 PE=4 SV=1	2	0.684137	1.34909	350580	1.4074e+06	324340	1.8558e+06	601580	351850	2	2	23.9	23.9	23.9	10.097
Q31KI7	Q31KI7	tr|Q31KI7|Q31KI7_SYNE7 Uncharacterized protein OS=Synechococcus elongatus (strain PCC 7942 / FACHB-805) OX=1140 GN=Synpcc7942_2402 PE=4 SV=1	6	0.503433	1.34549	4.0633e+06	3.5182e+06	887410	5129403	4.2557e+06	2.0097e+06	6	6	21	21	21	41.523
P50590	P50590	sp|P50590|NDK_SYNE7 Nucleoside diphosphate kinase OS=Synechococcus elongatus (strain PCC 7942 / FACHB-805) OX=1140 GN=ndk PE=3 SV=2	4	0.403194	1.3442	7.9824e+06	4959201	3.7526e+06	10902003	6418004	5120297	4	4	25.5	25.5	25.5	16.393
Q31NR6	Q31NR6	tr|Q31NR6|Q31NR6_SYNE7 Bifunctional NAD(P)H-hydrate repair enzyme OS=Synechococcus elongatus (strain PCC 7942 / FACHB-805) OX=1140 GN=nnrE PE=3 SV=1	3	0.471264	1.32012	1363100	1.6862e+06	117663	1.9598e+06	1.3941e+06	826880	3	3	8	8	8	54.06
Q31QS8	Q31QS8	sp|Q31QS8|HSLO_SYNE7 33 kDa chaperonin OS=Synechococcus elongatus (strain PCC 7942 / FACHB-805) OX=1140 GN=hslO PE=3 SV=1	2	0.436154	1.30617	633440	827370	61243.5	651230	800050	536780	2	2	6.4	6.4	6.4	31.633
Q31RN5	Q31RN5	tr|Q31RN5|Q31RN5_SYNE7 CP12 domain-containing protein OS=Synechococcus elongatus (strain PCC 7942 / FACHB-805) OX=1140 GN=Synpcc7942_0252 PE=4 SV=1	1	0.810538	1.30238	1.5372e+06	2.8099e+06	114338	3.5783e+06	2.044e+06	188183	1	1	17.3	17.3	17.3	8.7766
Q31QV0	Q31QV0	tr|Q31QV0|Q31QV0_SYNE7 3-oxoacyl-[acyl-carrier-protein] synthase 2 OS=Synechococcus elongatus (strain PCC 7942 / FACHB-805) OX=1140 GN=Synpcc7942_0537 PE=3 SV=1	6	0.448514	1.29878	3237900	3.601e+06	35382.5	4.2952e+06	3.0762e+06	1.5568e+06	6	6	21.6	21.6	21.6	43.667
Q31K30	Q31K30	sp|Q31K30|RL9_SYNE7 50S ribosomal protein L9 OS=Synechococcus elongatus (strain PCC 7942 / FACHB-805) OX=1140 GN=rplI PE=3 SV=1	3	0.649677	1.25886	1.6609e+06	2329801	952440	3.1235e+06	2.0452e+06	1.054e+06	3	3	25	25	25	16.679
P95822	P95822	sp|P95822|PSAL_SYNE7 Photosystem I reaction center subunit XI OS=Synechococcus elongatus (strain PCC 7942 / FACHB-805) OX=1140 GN=psaL PE=1 SV=1	1	0.574313	1.25101	367520	442560	279990	680750	399281	283660	1	1	6	6	6	17.293
Q31QD7	Q31QD7	tr|Q31QD7|Q31QD7_SYNE7 Uncharacterized protein OS=Synechococcus elongatus (strain PCC 7942 / FACHB-805) OX=1140 GN=Synpcc7942_0700 PE=3 SV=1	2	0.901517	1.21721	779030	634640	175758	1.152e+06	619420	163240	2	2	6.9	6.9	6.9	32.978
Q31KR6	Q31KR6	tr|Q31KR6|Q31KR6_SYNE7 Glutaredoxin OS=Synechococcus elongatus (strain PCC 7942 / FACHB-805) OX=1140 GN=Synpcc7942_2323 PE=3 SV=1	1	0.88746	1.20912	1.2302e+06	2.4088e+06	845010	601903	3.0658e+06	1.754e+06	1	1	19.5	19.5	19.5	9.4747
Q31L09	Q31L09	sp|Q31L09|RL23_SYNE7 50S ribosomal protein L23 OS=Synechococcus elongatus (strain PCC 7942 / FACHB-805) OX=1140 GN=rplW PE=3 SV=1	2	0.669079	1.18606	3.2096e+06	5133202	2.3125e+06	5.8495e+06	4379799	2.4085e+06	2	2	21	21	21	11.148
Q31M89	Q31M89	tr|Q31M89|Q31M89_SYNE7 Uncharacterized protein OS=Synechococcus elongatus (strain PCC 7942 / FACHB-805) OX=1140 GN=Synpcc7942_1800 PE=3 SV=1	4	0.681184	1.1624	22305000	17772992	1.8165e+06	24176012	19202006	5320302	4	4	26.5	26.5	26.5	19.751
Q31S95	Q31S95	sp|Q31S95|RL28_SYNE7 50S ribosomal protein L28 OS=Synechococcus elongatus (strain PCC 7942 / FACHB-805) OX=1140 GN=rpmB PE=3 SV=1	2	0.558688	1.15419	779900	1.375e+06	464170	1.2705e+06	978721	773690	2	2	19.2	19.2	19.2	9.1186
Q31PF0	Q31PF0	tr|Q31PF0|Q31PF0_SYNE7 Uncharacterized protein OS=Synechococcus elongatus (strain PCC 7942 / FACHB-805) OX=1140 GN=Synpcc7942_1039 PE=4 SV=1	2	0.991877	1.12344	1.1431e+06	1.5634e+06	691380	2365500	837950	613860	2	2	17.1	17.1	17.1	18.753
FLAGX3	FLAGX3	CON|FLAGX3|FLAGX3	7	0.429956	1.11736	21032990720	24645986304	16529985536	26448992256	20935004160	22126014464	7	7	100	100	100	2.7307
Q31MB7	Q31MB7	sp|Q31MB7|RS16_SYNE7 30S ribosomal protein S16 OS=Synechococcus elongatus (strain PCC 7942 / FACHB-805) OX=1140 GN=rpsP PE=3 SV=1	5	0.773486	1.11646	4845198	7124402	2.6849e+06	6949701	6.4337e+06	2.9777e+06	5	5	56.1	56.1	56.1	9.555
Q6BBK3	Q6BBK3	tr|Q6BBK3|Q6BBK3_SYNE7 CP12 OS=Synechococcus elongatus (strain PCC 7942 / FACHB-805) OX=1140 GN=cp12 PE=1 SV=1	4	0.690166	1.08382	63577976	55527012	7612997	38926020	73641032	24771988	4	4	62.7	62.7	62.7	8.3158
Q31RW6	Q31RW6	tr|Q31RW6|Q31RW6_SYNE7 Cysteine synthase OS=Synechococcus elongatus (strain PCC 7942 / FACHB-805) OX=1140 GN=Synpcc7942_0171 PE=4 SV=1	4	0.934394	1.04698	1.5234e+06	1.7958e+06	1.0912e+06	2.088e+06	1.5284e+06	1.0012e+06	4	4	14.8	14.8	14.8	40.212
Q31L64	Q31L64	sp|Q31L64|IDIA_SYNE7 Iron deficiency-induced protein A OS=Synechococcus elongatus (strain PCC 7942 / FACHB-805) OX=1140 GN=idiA PE=1 SV=2	6	0.893014	1.02562	3.6972e+06	2.6041e+06	1.7001e+06	3.7229e+06	2.0191e+06	2.4644e+06	6	6	23.8	23.8	23.8	39.242
Q31PM8	Q31PM8	tr|Q31PM8|Q31PM8_SYNE7 Cell envelope-related function transcriptional attenuator common domain OS=Synechococcus elongatus (strain PCC 7942 / FACHB-805) OX=1140 GN=Synpcc7942_0961 PE=3 SV=1	1	0.982808	1.00842	651669760	582580352	565560320	716019840	553339840	545609856	1	1	2.4	2.4	2.4	36.909
Q31NS8	Q31NS8	tr|Q31NS8|Q31NS8_SYNE7 Triosephosphate isomerase OS=Synechococcus elongatus (strain PCC 7942 / FACHB-805) OX=1140 GN=tpiA PE=3 SV=1	5	0.905451	-1.01793	4.5952e+06	5.1131e+06	2178401	4715900	3586699	3374698	5	5	25.1	25.1	25.1	28.727
TRYP	TRYP	CON|TRYP|PIG	6	0.121103	-1.13351	1464500480	1296900736	1534499968	1231999616	1360499968	1197400832	6	6	39	39	39	24.409
FLAG	FLAG	CON|FLAG|FLAG	1	0.435603	-1.14882	21539014	16330000	18266994	11736997	20719000	16407994	1	1	100	100	100	1.013
ALBU	ALBU	CON|ALBU|HUMAN	3	0.984922	-1.15636	12419001	5874701	1.3117e+06	2.5304e+06	3.698e+06	10725998	3	3	5.6	5.6	5.6	69.366
Q03511	Q03511	sp|Q03511|CCMK2_SYNE7 Carboxysome shell protein CcmK2 OS=Synechococcus elongatus (strain PCC 7942 / FACHB-805) OX=1140 GN=ccmK2 PE=1 SV=1	4	0.620248	-1.18148	4.0266e+06	4901003	2206199	4930000	2.9889e+06	1.5047e+06	4	4	53.9	53.9	53.9	10.904
K1C10;K1HB;K1M1;K1H1;K1H5;K1H2;K1H7;K1H8;K1H6	K1C10	CON|K1C10|HUMAN	18	0.780359	-3.07566	83243976	10617993	2.3627e+06	17201008	5080103	9004703	17	13	36.3	36.3	31.5	59.518
Q31QY9	Q31QY9	tr|Q31QY9|Q31QY9_SYNE7 Mannose-1-phosphate guanyltransferase OS=Synechococcus elongatus (strain PCC 7942 / FACHB-805) OX=1140 GN=Synpcc7942_0498 PE=3 SV=1	1	0.0993964	-3.30632	2.1747e+06	1.5525e+06	1.0484e+06	451690	901629	91064.5	1	1	1.3	1.3	1.3	93.093
K22E;KRHB4	K22E	CON|K22E|HUMAN	20	0.981398	-5.67071	32309980	856150	129770	2.0334e+06	622660	3.2155e+06	18	18	37.2	35.3	35.3	65.865
K1C15	K1C15	CON|K1C15|SHEEP	5	0.37922	-7.77144	7.9652e+06	903260	182221	480194	497703	186711	1	1	8.8	2.6	2.6	48.769
K2C1	K2C1	CON|K2C1|HUMAN	27	0.685145	-10.137	235890080	11980992	1.0305e+06	11200005	2.9707e+06	10383001	27	25	41.1	41.1	39.2	65.886
K1C9	K1C9	CON|K1C9|HUMAN	23	0.677396	-18.0196	261970032	6269197	512220	3.7507e+06	1.9946e+06	9169104	23	22	43.3	43.3	42.2	62.129
